# Supplementary material for: Uncertainty estimation with prediction-error circuits
Source: Nat Commun. 2025 Mar 28;16:3036. doi: 10.1038/s41467-025-58311-6 (PMC11953419; doi:10.1038/s41467-025-58311-6)
Supplement: Supplementary file 5 — Supplementary Data 3 [file 41467_2025_58311_MOESM5_ESM.xlsx]

## Sheet: Blatt 1 - connectivity_mean-fie
connectivity_mean-field-net_11
	nPE - soma	pPE - soma	nPE - dend	pPE dend	PV	PV	SOM	VIP
nPE - soma	0	0	1	0	-1.54356	-0.845432	0	0
nPE - soma	0	0	0	1	-1.17011	-1.25616	0	0
nPE - dend	0.25	0.25	0	0	0	0	-1.44999	0
pPE dend	0.25	0.25	0	0	0	0	-1.45	0
PV	0.6	0.6	0	0	-0.5	-0.5	-1.1962e-07	-0.299045
PV	0.6	0.6	0	0	-0.5	-0.5	-0.281127	-2.39169e-06
SOM	0.5	0.5	0	0	0	0	0	-0.6
VIP	0.5	0.5	0	0	0	0	-0.7	0
