# Supplementary material for: Uncertainty estimation with prediction-error circuits
Source: Nat Commun. 2025 Mar 28;16:3036. doi: 10.1038/s41467-025-58311-6 (PMC11953419; doi:10.1038/s41467-025-58311-6)
Supplement: Supplementary file 6 — Supplementary Data 4 [file 41467_2025_58311_MOESM6_ESM.xlsx]

## Sheet: wED - connectivity_mean-field-n
wED	1	2	3	4	5	6	7	8	9	10	11	12	13	14	15	16	17	18	19	20	21	22	23	24	25	26	27	28	29	30	31	32	33	34	35	36	37	38	39	40	41	42	43	44	45	46	47	48	49
1	1.28177	0	0	0	0	0	0	0	0	0	0	0	0	0	0	0	0	0	0	0	0	0	0	0	0	0	0	0	0	0	0	0	0	0	0	0	0	0	0	0	0	0	0	0	0	0	0	0	0
2	0	0.667811	0	0	0	0	0	0	0	0	0	0	0	0	0	0	0	0	0	0	0	0	0	0	0	0	0	0	0	0	0	0	0	0	0	0	0	0	0	0	0	0	0	0	0	0	0	0	0
3	0	0	0.938998	0	0	0	0	0	0	0	0	0	0	0	0	0	0	0	0	0	0	0	0	0	0	0	0	0	0	0	0	0	0	0	0	0	0	0	0	0	0	0	0	0	0	0	0	0	0
4	0	0	0	0.54145	0	0	0	0	0	0	0	0	0	0	0	0	0	0	0	0	0	0	0	0	0	0	0	0	0	0	0	0	0	0	0	0	0	0	0	0	0	0	0	0	0	0	0	0	0
5	0	0	0	0	1.05058	0	0	0	0	0	0	0	0	0	0	0	0	0	0	0	0	0	0	0	0	0	0	0	0	0	0	0	0	0	0	0	0	0	0	0	0	0	0	0	0	0	0	0	0
6	0	0	0	0	0	1.08902	0	0	0	0	0	0	0	0	0	0	0	0	0	0	0	0	0	0	0	0	0	0	0	0	0	0	0	0	0	0	0	0	0	0	0	0	0	0	0	0	0	0	0
7	0	0	0	0	0	0	0.950727	0	0	0	0	0	0	0	0	0	0	0	0	0	0	0	0	0	0	0	0	0	0	0	0	0	0	0	0	0	0	0	0	0	0	0	0	0	0	0	0	0	0
8	0	0	0	0	0	0	0	0.821525	0	0	0	0	0	0	0	0	0	0	0	0	0	0	0	0	0	0	0	0	0	0	0	0	0	0	0	0	0	0	0	0	0	0	0	0	0	0	0	0	0
9	0	0	0	0	0	0	0	0	0.700307	0	0	0	0	0	0	0	0	0	0	0	0	0	0	0	0	0	0	0	0	0	0	0	0	0	0	0	0	0	0	0	0	0	0	0	0	0	0	0	0
10	0	0	0	0	0	0	0	0	0	1.25613	0	0	0	0	0	0	0	0	0	0	0	0	0	0	0	0	0	0	0	0	0	0	0	0	0	0	0	0	0	0	0	0	0	0	0	0	0	0	0
11	0	0	0	0	0	0	0	0	0	0	0.963717	0	0	0	0	0	0	0	0	0	0	0	0	0	0	0	0	0	0	0	0	0	0	0	0	0	0	0	0	0	0	0	0	0	0	0	0	0	0
12	0	0	0	0	0	0	0	0	0	0	0	1.02577	0	0	0	0	0	0	0	0	0	0	0	0	0	0	0	0	0	0	0	0	0	0	0	0	0	0	0	0	0	0	0	0	0	0	0	0	0
13	0	0	0	0	0	0	0	0	0	0	0	0	0.885412	0	0	0	0	0	0	0	0	0	0	0	0	0	0	0	0	0	0	0	0	0	0	0	0	0	0	0	0	0	0	0	0	0	0	0	0
14	0	0	0	0	0	0	0	0	0	0	0	0	0	0.715124	0	0	0	0	0	0	0	0	0	0	0	0	0	0	0	0	0	0	0	0	0	0	0	0	0	0	0	0	0	0	0	0	0	0	0
15	0	0	0	0	0	0	0	0	0	0	0	0	0	0	0.9025	0	0	0	0	0	0	0	0	0	0	0	0	0	0	0	0	0	0	0	0	0	0	0	0	0	0	0	0	0	0	0	0	0	0
16	0	0	0	0	0	0	0	0	0	0	0	0	0	0	0	1.29537	0	0	0	0	0	0	0	0	0	0	0	0	0	0	0	0	0	0	0	0	0	0	0	0	0	0	0	0	0	0	0	0	0
17	0	0	0	0	0	0	0	0	0	0	0	0	0	0	0	0	0.963769	0	0	0	0	0	0	0	0	0	0	0	0	0	0	0	0	0	0	0	0	0	0	0	0	0	0	0	0	0	0	0	0
18	0	0	0	0	0	0	0	0	0	0	0	0	0	0	0	0	0	0.930385	0	0	0	0	0	0	0	0	0	0	0	0	0	0	0	0	0	0	0	0	0	0	0	0	0	0	0	0	0	0	0
19	0	0	0	0	0	0	0	0	0	0	0	0	0	0	0	0	0	0	1.34856	0	0	0	0	0	0	0	0	0	0	0	0	0	0	0	0	0	0	0	0	0	0	0	0	0	0	0	0	0	0
20	0	0	0	0	0	0	0	0	0	0	0	0	0	0	0	0	0	0	0	0.567732	0	0	0	0	0	0	0	0	0	0	0	0	0	0	0	0	0	0	0	0	0	0	0	0	0	0	0	0	0
21	0	0	0	0	0	0	0	0	0	0	0	0	0	0	0	0	0	0	0	0	1.06963	0	0	0	0	0	0	0	0	0	0	0	0	0	0	0	0	0	0	0	0	0	0	0	0	0	0	0	0
22	0	0	0	0	0	0	0	0	0	0	0	0	0	0	0	0	0	0	0	0	0	0.696535	0	0	0	0	0	0	0	0	0	0	0	0	0	0	0	0	0	0	0	0	0	0	0	0	0	0	0
23	0	0	0	0	0	0	0	0	0	0	0	0	0	0	0	0	0	0	0	0	0	0	1.1688	0	0	0	0	0	0	0	0	0	0	0	0	0	0	0	0	0	0	0	0	0	0	0	0	0	0
24	0	0	0	0	0	0	0	0	0	0	0	0	0	0	0	0	0	0	0	0	0	0	0	0.660067	0	0	0	0	0	0	0	0	0	0	0	0	0	0	0	0	0	0	0	0	0	0	0	0	0
25	0	0	0	0	0	0	0	0	0	0	0	0	0	0	0	0	0	0	0	0	0	0	0	0	0.811743	0	0	0	0	0	0	0	0	0	0	0	0	0	0	0	0	0	0	0	0	0	0	0	0
26	0	0	0	0	0	0	0	0	0	0	0	0	0	0	0	0	0	0	0	0	0	0	0	0	0	1.31579	0	0	0	0	0	0	0	0	0	0	0	0	0	0	0	0	0	0	0	0	0	0	0
27	0	0	0	0	0	0	0	0	0	0	0	0	0	0	0	0	0	0	0	0	0	0	0	0	0	0	0.594065	0	0	0	0	0	0	0	0	0	0	0	0	0	0	0	0	0	0	0	0	0	0
28	0	0	0	0	0	0	0	0	0	0	0	0	0	0	0	0	0	0	0	0	0	0	0	0	0	0	0	0.714201	0	0	0	0	0	0	0	0	0	0	0	0	0	0	0	0	0	0	0	0	0
29	0	0	0	0	0	0	0	0	0	0	0	0	0	0	0	0	0	0	0	0	0	0	0	0	0	0	0	0	0.511614	0	0	0	0	0	0	0	0	0	0	0	0	0	0	0	0	0	0	0	0
30	0	0	0	0	0	0	0	0	0	0	0	0	0	0	0	0	0	0	0	0	0	0	0	0	0	0	0	0	0	1.21876	0	0	0	0	0	0	0	0	0	0	0	0	0	0	0	0	0	0	0
31	0	0	0	0	0	0	0	0	0	0	0	0	0	0	0	0	0	0	0	0	0	0	0	0	0	0	0	0	0	0	0.75507	0	0	0	0	0	0	0	0	0	0	0	0	0	0	0	0	0	0
32	0	0	0	0	0	0	0	0	0	0	0	0	0	0	0	0	0	0	0	0	0	0	0	0	0	0	0	0	0	0	0	1.37727	0	0	0	0	0	0	0	0	0	0	0	0	0	0	0	0	0
33	0	0	0	0	0	0	0	0	0	0	0	0	0	0	0	0	0	0	0	0	0	0	0	0	0	0	0	0	0	0	0	0	0.901273	0	0	0	0	0	0	0	0	0	0	0	0	0	0	0	0
34	0	0	0	0	0	0	0	0	0	0	0	0	0	0	0	0	0	0	0	0	0	0	0	0	0	0	0	0	0	0	0	0	0	0.641551	0	0	0	0	0	0	0	0	0	0	0	0	0	0	0
35	0	0	0	0	0	0	0	0	0	0	0	0	0	0	0	0	0	0	0	0	0	0	0	0	0	0	0	0	0	0	0	0	0	0	0.768401	0	0	0	0	0	0	0	0	0	0	0	0	0	0
36	0	0	0	0	0	0	0	0	0	0	0	0	0	0	0	0	0	0	0	0	0	0	0	0	0	0	0	0	0	0	0	0	0	0	0	0.59692	0	0	0	0	0	0	0	0	0	0	0	0	0
37	0	0	0	0	0	0	0	0	0	0	0	0	0	0	0	0	0	0	0	0	0	0	0	0	0	0	0	0	0	0	0	0	0	0	0	0	1.26501	0	0	0	0	0	0	0	0	0	0	0	0
38	0	0	0	0	0	0	0	0	0	0	0	0	0	0	0	0	0	0	0	0	0	0	0	0	0	0	0	0	0	0	0	0	0	0	0	0	0	0.732013	0	0	0	0	0	0	0	0	0	0	0
39	0	0	0	0	0	0	0	0	0	0	0	0	0	0	0	0	0	0	0	0	0	0	0	0	0	0	0	0	0	0	0	0	0	0	0	0	0	0	0.512393	0	0	0	0	0	0	0	0	0	0
40	0	0	0	0	0	0	0	0	0	0	0	0	0	0	0	0	0	0	0	0	0	0	0	0	0	0	0	0	0	0	0	0	0	0	0	0	0	0	0	1.0163	0	0	0	0	0	0	0	0	0
41	0	0	0	0	0	0	0	0	0	0	0	0	0	0	0	0	0	0	0	0	0	0	0	0	0	0	0	0	0	0	0	0	0	0	0	0	0	0	0	0	1.27569	0	0	0	0	0	0	0	0
42	0	0	0	0	0	0	0	0	0	0	0	0	0	0	0	0	0	0	0	0	0	0	0	0	0	0	0	0	0	0	0	0	0	0	0	0	0	0	0	0	0	0.684261	0	0	0	0	0	0	0
43	0	0	0	0	0	0	0	0	0	0	0	0	0	0	0	0	0	0	0	0	0	0	0	0	0	0	0	0	0	0	0	0	0	0	0	0	0	0	0	0	0	0	0.996654	0	0	0	0	0	0
44	0	0	0	0	0	0	0	0	0	0	0	0	0	0	0	0	0	0	0	0	0	0	0	0	0	0	0	0	0	0	0	0	0	0	0	0	0	0	0	0	0	0	0	0.87781	0	0	0	0	0
45	0	0	0	0	0	0	0	0	0	0	0	0	0	0	0	0	0	0	0	0	0	0	0	0	0	0	0	0	0	0	0	0	0	0	0	0	0	0	0	0	0	0	0	0	1.42126	0	0	0	0
46	0	0	0	0	0	0	0	0	0	0	0	0	0	0	0	0	0	0	0	0	0	0	0	0	0	0	0	0	0	0	0	0	0	0	0	0	0	0	0	0	0	0	0	0	0	0.589264	0	0	0
47	0	0	0	0	0	0	0	0	0	0	0	0	0	0	0	0	0	0	0	0	0	0	0	0	0	0	0	0	0	0	0	0	0	0	0	0	0	0	0	0	0	0	0	0	0	0	0.687739	0	0
48	0	0	0	0	0	0	0	0	0	0	0	0	0	0	0	0	0	0	0	0	0	0	0	0	0	0	0	0	0	0	0	0	0	0	0	0	0	0	0	0	0	0	0	0	0	0	0	1.43838	0
49	0	0	0	0	0	0	0	0	0	0	0	0	0	0	0	0	0	0	0	0	0	0	0	0	0	0	0	0	0	0	0	0	0	0	0	0	0	0	0	0	0	0	0	0	0	0	0	0	1.04695
50	0	0	0	0	0	0	0	0	0	0	0	0	0	0	0	0	0	0	0	0	0	0	0	0	0	0	0	0	0	0	0	0	0	0	0	0	0	0	0	0	0	0	0	0	0	0	0	0	0
51	0	0	0	0	0	0	0	0	0	0	0	0	0	0	0	0	0	0	0	0	0	0	0	0	0	0	0	0	0	0	0	0	0	0	0	0	0	0	0	0	0	0	0	0	0	0	0	0	0
52	0	0	0	0	0	0	0	0	0	0	0	0	0	0	0	0	0	0	0	0	0	0	0	0	0	0	0	0	0	0	0	0	0	0	0	0	0	0	0	0	0	0	0	0	0	0	0	0	0
53	0	0	0	0	0	0	0	0	0	0	0	0	0	0	0	0	0	0	0	0	0	0	0	0	0	0	0	0	0	0	0	0	0	0	0	0	0	0	0	0	0	0	0	0	0	0	0	0	0
54	0	0	0	0	0	0	0	0	0	0	0	0	0	0	0	0	0	0	0	0	0	0	0	0	0	0	0	0	0	0	0	0	0	0	0	0	0	0	0	0	0	0	0	0	0	0	0	0	0
55	0	0	0	0	0	0	0	0	0	0	0	0	0	0	0	0	0	0	0	0	0	0	0	0	0	0	0	0	0	0	0	0	0	0	0	0	0	0	0	0	0	0	0	0	0	0	0	0	0
56	0	0	0	0	0	0	0	0	0	0	0	0	0	0	0	0	0	0	0	0	0	0	0	0	0	0	0	0	0	0	0	0	0	0	0	0	0	0	0	0	0	0	0	0	0	0	0	0	0
57	0	0	0	0	0	0	0	0	0	0	0	0	0	0	0	0	0	0	0	0	0	0	0	0	0	0	0	0	0	0	0	0	0	0	0	0	0	0	0	0	0	0	0	0	0	0	0	0	0
58	0	0	0	0	0	0	0	0	0	0	0	0	0	0	0	0	0	0	0	0	0	0	0	0	0	0	0	0	0	0	0	0	0	0	0	0	0	0	0	0	0	0	0	0	0	0	0	0	0
59	0	0	0	0	0	0	0	0	0	0	0	0	0	0	0	0	0	0	0	0	0	0	0	0	0	0	0	0	0	0	0	0	0	0	0	0	0	0	0	0	0	0	0	0	0	0	0	0	0
60	0	0	0	0	0	0	0	0	0	0	0	0	0	0	0	0	0	0	0	0	0	0	0	0	0	0	0	0	0	0	0	0	0	0	0	0	0	0	0	0	0	0	0	0	0	0	0	0	0
61	0	0	0	0	0	0	0	0	0	0	0	0	0	0	0	0	0	0	0	0	0	0	0	0	0	0	0	0	0	0	0	0	0	0	0	0	0	0	0	0	0	0	0	0	0	0	0	0	0
62	0	0	0	0	0	0	0	0	0	0	0	0	0	0	0	0	0	0	0	0	0	0	0	0	0	0	0	0	0	0	0	0	0	0	0	0	0	0	0	0	0	0	0	0	0	0	0	0	0
63	0	0	0	0	0	0	0	0	0	0	0	0	0	0	0	0	0	0	0	0	0	0	0	0	0	0	0	0	0	0	0	0	0	0	0	0	0	0	0	0	0	0	0	0	0	0	0	0	0
64	0	0	0	0	0	0	0	0	0	0	0	0	0	0	0	0	0	0	0	0	0	0	0	0	0	0	0	0	0	0	0	0	0	0	0	0	0	0	0	0	0	0	0	0	0	0	0	0	0
65	0	0	0	0	0	0	0	0	0	0	0	0	0	0	0	0	0	0	0	0	0	0	0	0	0	0	0	0	0	0	0	0	0	0	0	0	0	0	0	0	0	0	0	0	0	0	0	0	0
66	0	0	0	0	0	0	0	0	0	0	0	0	0	0	0	0	0	0	0	0	0	0	0	0	0	0	0	0	0	0	0	0	0	0	0	0	0	0	0	0	0	0	0	0	0	0	0	0	0
67	0	0	0	0	0	0	0	0	0	0	0	0	0	0	0	0	0	0	0	0	0	0	0	0	0	0	0	0	0	0	0	0	0	0	0	0	0	0	0	0	0	0	0	0	0	0	0	0	0
68	0	0	0	0	0	0	0	0	0	0	0	0	0	0	0	0	0	0	0	0	0	0	0	0	0	0	0	0	0	0	0	0	0	0	0	0	0	0	0	0	0	0	0	0	0	0	0	0	0
69	0	0	0	0	0	0	0	0	0	0	0	0	0	0	0	0	0	0	0	0	0	0	0	0	0	0	0	0	0	0	0	0	0	0	0	0	0	0	0	0	0	0	0	0	0	0	0	0	0
70	0	0	0	0	0	0	0	0	0	0	0	0	0	0	0	0	0	0	0	0	0	0	0	0	0	0	0	0	0	0	0	0	0	0	0	0	0	0	0	0	0	0	0	0	0	0	0	0	0
71	0	0	0	0	0	0	0	0	0	0	0	0	0	0	0	0	0	0	0	0	0	0	0	0	0	0	0	0	0	0	0	0	0	0	0	0	0	0	0	0	0	0	0	0	0	0	0	0	0
72	0	0	0	0	0	0	0	0	0	0	0	0	0	0	0	0	0	0	0	0	0	0	0	0	0	0	0	0	0	0	0	0	0	0	0	0	0	0	0	0	0	0	0	0	0	0	0	0	0
73	0	0	0	0	0	0	0	0	0	0	0	0	0	0	0	0	0	0	0	0	0	0	0	0	0	0	0	0	0	0	0	0	0	0	0	0	0	0	0	0	0	0	0	0	0	0	0	0	0
74	0	0	0	0	0	0	0	0	0	0	0	0	0	0	0	0	0	0	0	0	0	0	0	0	0	0	0	0	0	0	0	0	0	0	0	0	0	0	0	0	0	0	0	0	0	0	0	0	0
75	0	0	0	0	0	0	0	0	0	0	0	0	0	0	0	0	0	0	0	0	0	0	0	0	0	0	0	0	0	0	0	0	0	0	0	0	0	0	0	0	0	0	0	0	0	0	0	0	0
76	0	0	0	0	0	0	0	0	0	0	0	0	0	0	0	0	0	0	0	0	0	0	0	0	0	0	0	0	0	0	0	0	0	0	0	0	0	0	0	0	0	0	0	0	0	0	0	0	0
77	0	0	0	0	0	0	0	0	0	0	0	0	0	0	0	0	0	0	0	0	0	0	0	0	0	0	0	0	0	0	0	0	0	0	0	0	0	0	0	0	0	0	0	0	0	0	0	0	0
78	0	0	0	0	0	0	0	0	0	0	0	0	0	0	0	0	0	0	0	0	0	0	0	0	0	0	0	0	0	0	0	0	0	0	0	0	0	0	0	0	0	0	0	0	0	0	0	0	0
79	0	0	0	0	0	0	0	0	0	0	0	0	0	0	0	0	0	0	0	0	0	0	0	0	0	0	0	0	0	0	0	0	0	0	0	0	0	0	0	0	0	0	0	0	0	0	0	0	0
80	0	0	0	0	0	0	0	0	0	0	0	0	0	0	0	0	0	0	0	0	0	0	0	0	0	0	0	0	0	0	0	0	0	0	0	0	0	0	0	0	0	0	0	0	0	0	0	0	0
81	0	0	0	0	0	0	0	0	0	0	0	0	0	0	0	0	0	0	0	0	0	0	0	0	0	0	0	0	0	0	0	0	0	0	0	0	0	0	0	0	0	0	0	0	0	0	0	0	0
82	0	0	0	0	0	0	0	0	0	0	0	0	0	0	0	0	0	0	0	0	0	0	0	0	0	0	0	0	0	0	0	0	0	0	0	0	0	0	0	0	0	0	0	0	0	0	0	0	0
83	0	0	0	0	0	0	0	0	0	0	0	0	0	0	0	0	0	0	0	0	0	0	0	0	0	0	0	0	0	0	0	0	0	0	0	0	0	0	0	0	0	0	0	0	0	0	0	0	0
84	0	0	0	0	0	0	0	0	0	0	0	0	0	0	0	0	0	0	0	0	0	0	0	0	0	0	0	0	0	0	0	0	0	0	0	0	0	0	0	0	0	0	0	0	0	0	0	0	0
85	0	0	0	0	0	0	0	0	0	0	0	0	0	0	0	0	0	0	0	0	0	0	0	0	0	0	0	0	0	0	0	0	0	0	0	0	0	0	0	0	0	0	0	0	0	0	0	0	0
86	0	0	0	0	0	0	0	0	0	0	0	0	0	0	0	0	0	0	0	0	0	0	0	0	0	0	0	0	0	0	0	0	0	0	0	0	0	0	0	0	0	0	0	0	0	0	0	0	0
87	0	0	0	0	0	0	0	0	0	0	0	0	0	0	0	0	0	0	0	0	0	0	0	0	0	0	0	0	0	0	0	0	0	0	0	0	0	0	0	0	0	0	0	0	0	0	0	0	0
88	0	0	0	0	0	0	0	0	0	0	0	0	0	0	0	0	0	0	0	0	0	0	0	0	0	0	0	0	0	0	0	0	0	0	0	0	0	0	0	0	0	0	0	0	0	0	0	0	0
89	0	0	0	0	0	0	0	0	0	0	0	0	0	0	0	0	0	0	0	0	0	0	0	0	0	0	0	0	0	0	0	0	0	0	0	0	0	0	0	0	0	0	0	0	0	0	0	0	0
90	0	0	0	0	0	0	0	0	0	0	0	0	0	0	0	0	0	0	0	0	0	0	0	0	0	0	0	0	0	0	0	0	0	0	0	0	0	0	0	0	0	0	0	0	0	0	0	0	0
91	0	0	0	0	0	0	0	0	0	0	0	0	0	0	0	0	0	0	0	0	0	0	0	0	0	0	0	0	0	0	0	0	0	0	0	0	0	0	0	0	0	0	0	0	0	0	0	0	0
92	0	0	0	0	0	0	0	0	0	0	0	0	0	0	0	0	0	0	0	0	0	0	0	0	0	0	0	0	0	0	0	0	0	0	0	0	0	0	0	0	0	0	0	0	0	0	0	0	0
93	0	0	0	0	0	0	0	0	0	0	0	0	0	0	0	0	0	0	0	0	0	0	0	0	0	0	0	0	0	0	0	0	0	0	0	0	0	0	0	0	0	0	0	0	0	0	0	0	0
94	0	0	0	0	0	0	0	0	0	0	0	0	0	0	0	0	0	0	0	0	0	0	0	0	0	0	0	0	0	0	0	0	0	0	0	0	0	0	0	0	0	0	0	0	0	0	0	0	0
95	0	0	0	0	0	0	0	0	0	0	0	0	0	0	0	0	0	0	0	0	0	0	0	0	0	0	0	0	0	0	0	0	0	0	0	0	0	0	0	0	0	0	0	0	0	0	0	0	0
96	0	0	0	0	0	0	0	0	0	0	0	0	0	0	0	0	0	0	0	0	0	0	0	0	0	0	0	0	0	0	0	0	0	0	0	0	0	0	0	0	0	0	0	0	0	0	0	0	0
97	0	0	0	0	0	0	0	0	0	0	0	0	0	0	0	0	0	0	0	0	0	0	0	0	0	0	0	0	0	0	0	0	0	0	0	0	0	0	0	0	0	0	0	0	0	0	0	0	0
98	0	0	0	0	0	0	0	0	0	0	0	0	0	0	0	0	0	0	0	0	0	0	0	0	0	0	0	0	0	0	0	0	0	0	0	0	0	0	0	0	0	0	0	0	0	0	0	0	0
99	0	0	0	0	0	0	0	0	0	0	0	0	0	0	0	0	0	0	0	0	0	0	0	0	0	0	0	0	0	0	0	0	0	0	0	0	0	0	0	0	0	0	0	0	0	0	0	0	0
100	0	0	0	0	0	0	0	0	0	0	0	0	0	0	0	0	0	0	0	0	0	0	0	0	0	0	0	0	0	0	0	0	0	0	0	0	0	0	0	0	0	0	0	0	0	0	0	0	0
101	0	0	0	0	0	0	0	0	0	0	0	0	0	0	0	0	0	0	0	0	0	0	0	0	0	0	0	0	0	0	0	0	0	0	0	0	0	0	0	0	0	0	0	0	0	0	0	0	0
102	0	0	0	0	0	0	0	0	0	0	0	0	0	0	0	0	0	0	0	0	0	0	0	0	0	0	0	0	0	0	0	0	0	0	0	0	0	0	0	0	0	0	0	0	0	0	0	0	0
103	0	0	0	0	0	0	0	0	0	0	0	0	0	0	0	0	0	0	0	0	0	0	0	0	0	0	0	0	0	0	0	0	0	0	0	0	0	0	0	0	0	0	0	0	0	0	0	0	0
104	0	0	0	0	0	0	0	0	0	0	0	0	0	0	0	0	0	0	0	0	0	0	0	0	0	0	0	0	0	0	0	0	0	0	0	0	0	0	0	0	0	0	0	0	0	0	0	0	0
105	0	0	0	0	0	0	0	0	0	0	0	0	0	0	0	0	0	0	0	0	0	0	0	0	0	0	0	0	0	0	0	0	0	0	0	0	0	0	0	0	0	0	0	0	0	0	0	0	0
106	0	0	0	0	0	0	0	0	0	0	0	0	0	0	0	0	0	0	0	0	0	0	0	0	0	0	0	0	0	0	0	0	0	0	0	0	0	0	0	0	0	0	0	0	0	0	0	0	0
107	0	0	0	0	0	0	0	0	0	0	0	0	0	0	0	0	0	0	0	0	0	0	0	0	0	0	0	0	0	0	0	0	0	0	0	0	0	0	0	0	0	0	0	0	0	0	0	0	0
108	0	0	0	0	0	0	0	0	0	0	0	0	0	0	0	0	0	0	0	0	0	0	0	0	0	0	0	0	0	0	0	0	0	0	0	0	0	0	0	0	0	0	0	0	0	0	0	0	0
109	0	0	0	0	0	0	0	0	0	0	0	0	0	0	0	0	0	0	0	0	0	0	0	0	0	0	0	0	0	0	0	0	0	0	0	0	0	0	0	0	0	0	0	0	0	0	0	0	0
110	0	0	0	0	0	0	0	0	0	0	0	0	0	0	0	0	0	0	0	0	0	0	0	0	0	0	0	0	0	0	0	0	0	0	0	0	0	0	0	0	0	0	0	0	0	0	0	0	0
111	0	0	0	0	0	0	0	0	0	0	0	0	0	0	0	0	0	0	0	0	0	0	0	0	0	0	0	0	0	0	0	0	0	0	0	0	0	0	0	0	0	0	0	0	0	0	0	0	0
112	0	0	0	0	0	0	0	0	0	0	0	0	0	0	0	0	0	0	0	0	0	0	0	0	0	0	0	0	0	0	0	0	0	0	0	0	0	0	0	0	0	0	0	0	0	0	0	0	0
113	0	0	0	0	0	0	0	0	0	0	0	0	0	0	0	0	0	0	0	0	0	0	0	0	0	0	0	0	0	0	0	0	0	0	0	0	0	0	0	0	0	0	0	0	0	0	0	0	0
114	0	0	0	0	0	0	0	0	0	0	0	0	0	0	0	0	0	0	0	0	0	0	0	0	0	0	0	0	0	0	0	0	0	0	0	0	0	0	0	0	0	0	0	0	0	0	0	0	0
115	0	0	0	0	0	0	0	0	0	0	0	0	0	0	0	0	0	0	0	0	0	0	0	0	0	0	0	0	0	0	0	0	0	0	0	0	0	0	0	0	0	0	0	0	0	0	0	0	0
116	0	0	0	0	0	0	0	0	0	0	0	0	0	0	0	0	0	0	0	0	0	0	0	0	0	0	0	0	0	0	0	0	0	0	0	0	0	0	0	0	0	0	0	0	0	0	0	0	0
117	0	0	0	0	0	0	0	0	0	0	0	0	0	0	0	0	0	0	0	0	0	0	0	0	0	0	0	0	0	0	0	0	0	0	0	0	0	0	0	0	0	0	0	0	0	0	0	0	0
118	0	0	0	0	0	0	0	0	0	0	0	0	0	0	0	0	0	0	0	0	0	0	0	0	0	0	0	0	0	0	0	0	0	0	0	0	0	0	0	0	0	0	0	0	0	0	0	0	0
119	0	0	0	0	0	0	0	0	0	0	0	0	0	0	0	0	0	0	0	0	0	0	0	0	0	0	0	0	0	0	0	0	0	0	0	0	0	0	0	0	0	0	0	0	0	0	0	0	0
120	0	0	0	0	0	0	0	0	0	0	0	0	0	0	0	0	0	0	0	0	0	0	0	0	0	0	0	0	0	0	0	0	0	0	0	0	0	0	0	0	0	0	0	0	0	0	0	0	0
121	0	0	0	0	0	0	0	0	0	0	0	0	0	0	0	0	0	0	0	0	0	0	0	0	0	0	0	0	0	0	0	0	0	0	0	0	0	0	0	0	0	0	0	0	0	0	0	0	0
122	0	0	0	0	0	0	0	0	0	0	0	0	0	0	0	0	0	0	0	0	0	0	0	0	0	0	0	0	0	0	0	0	0	0	0	0	0	0	0	0	0	0	0	0	0	0	0	0	0
123	0	0	0	0	0	0	0	0	0	0	0	0	0	0	0	0	0	0	0	0	0	0	0	0	0	0	0	0	0	0	0	0	0	0	0	0	0	0	0	0	0	0	0	0	0	0	0	0	0
124	0	0	0	0	0	0	0	0	0	0	0	0	0	0	0	0	0	0	0	0	0	0	0	0	0	0	0	0	0	0	0	0	0	0	0	0	0	0	0	0	0	0	0	0	0	0	0	0	0
125	0	0	0	0	0	0	0	0	0	0	0	0	0	0	0	0	0	0	0	0	0	0	0	0	0	0	0	0	0	0	0	0	0	0	0	0	0	0	0	0	0	0	0	0	0	0	0	0	0
126	0	0	0	0	0	0	0	0	0	0	0	0	0	0	0	0	0	0	0	0	0	0	0	0	0	0	0	0	0	0	0	0	0	0	0	0	0	0	0	0	0	0	0	0	0	0	0	0	0
127	0	0	0	0	0	0	0	0	0	0	0	0	0	0	0	0	0	0	0	0	0	0	0	0	0	0	0	0	0	0	0	0	0	0	0	0	0	0	0	0	0	0	0	0	0	0	0	0	0
128	0	0	0	0	0	0	0	0	0	0	0	0	0	0	0	0	0	0	0	0	0	0	0	0	0	0	0	0	0	0	0	0	0	0	0	0	0	0	0	0	0	0	0	0	0	0	0	0	0
129	0	0	0	0	0	0	0	0	0	0	0	0	0	0	0	0	0	0	0	0	0	0	0	0	0	0	0	0	0	0	0	0	0	0	0	0	0	0	0	0	0	0	0	0	0	0	0	0	0
130	0	0	0	0	0	0	0	0	0	0	0	0	0	0	0	0	0	0	0	0	0	0	0	0	0	0	0	0	0	0	0	0	0	0	0	0	0	0	0	0	0	0	0	0	0	0	0	0	0
131	0	0	0	0	0	0	0	0	0	0	0	0	0	0	0	0	0	0	0	0	0	0	0	0	0	0	0	0	0	0	0	0	0	0	0	0	0	0	0	0	0	0	0	0	0	0	0	0	0
132	0	0	0	0	0	0	0	0	0	0	0	0	0	0	0	0	0	0	0	0	0	0	0	0	0	0	0	0	0	0	0	0	0	0	0	0	0	0	0	0	0	0	0	0	0	0	0	0	0
133	0	0	0	0	0	0	0	0	0	0	0	0	0	0	0	0	0	0	0	0	0	0	0	0	0	0	0	0	0	0	0	0	0	0	0	0	0	0	0	0	0	0	0	0	0	0	0	0	0
134	0	0	0	0	0	0	0	0	0	0	0	0	0	0	0	0	0	0	0	0	0	0	0	0	0	0	0	0	0	0	0	0	0	0	0	0	0	0	0	0	0	0	0	0	0	0	0	0	0
135	0	0	0	0	0	0	0	0	0	0	0	0	0	0	0	0	0	0	0	0	0	0	0	0	0	0	0	0	0	0	0	0	0	0	0	0	0	0	0	0	0	0	0	0	0	0	0	0	0
136	0	0	0	0	0	0	0	0	0	0	0	0	0	0	0	0	0	0	0	0	0	0	0	0	0	0	0	0	0	0	0	0	0	0	0	0	0	0	0	0	0	0	0	0	0	0	0	0	0
137	0	0	0	0	0	0	0	0	0	0	0	0	0	0	0	0	0	0	0	0	0	0	0	0	0	0	0	0	0	0	0	0	0	0	0	0	0	0	0	0	0	0	0	0	0	0	0	0	0
138	0	0	0	0	0	0	0	0	0	0	0	0	0	0	0	0	0	0	0	0	0	0	0	0	0	0	0	0	0	0	0	0	0	0	0	0	0	0	0	0	0	0	0	0	0	0	0	0	0
139	0	0	0	0	0	0	0	0	0	0	0	0	0	0	0	0	0	0	0	0	0	0	0	0	0	0	0	0	0	0	0	0	0	0	0	0	0	0	0	0	0	0	0	0	0	0	0	0	0
140	0	0	0	0	0	0	0	0	0	0	0	0	0	0	0	0	0	0	0	0	0	0	0	0	0	0	0	0	0	0	0	0	0	0	0	0	0	0	0	0	0	0	0	0	0	0	0	0	0
[truncated: 91 more columns]

## Sheet: wEP - wEP
wEP
wEP	1	2	3	4	5	6	7	8	9	10	11	12	13	14	15	16	17	18	19	20
1	-0.15882	0	-0.199017	-0.111827	-0.164688	-0.172758	0	0	-0.151754	-0.176591	0	0	-0.364627	0	0	-0.425774	-0.394979	0	-0.247996	-0.374392
2	-0.155396	0	-0.167621	-0.178247	0	-0.156564	0	-0.0914605	0	-0.139731	0	-0.254152	-0.300167	0	0	-0.204617	0	-0.393163	-0.225186	-0.397424
3	-0.14424	0	0	-0.13514	-0.222432	-0.123521	-0.15183	0	-0.123974	0	-0.362464	-0.247135	-0.365515	0	0	0	-0.410994	0	-0.347735	-0.271644
4	-0.205885	-0.167038	-0.166206	-0.204576	0	-0.193991	0	-0.181683	-0.172924	0	-0.294797	-0.386246	-0.365093	0	0	0	-0.31628	0	-0.352348	0
5	-0.10021	0	0	-0.104538	-0.150869	0	0	-0.15907	0	-0.133271	0	-0.384126	0	-0.363637	-0.215809	0	-0.356907	-0.378745	-0.431419	-0.181018
6	-0.182064	-0.204554	0	-0.217653	-0.188233	-0.196701	0	-0.209626	0	-0.194112	-0.334778	-0.273551	-0.44158	0	-0.284407	0	-0.351345	0	0	0
7	-0.178827	-0.212872	0	-0.211059	0	0	-0.147733	-0.187194	-181	0	-0.352079	-0.24903	-0.272802	0	0	0	-0.3475	-0.365306	-0.280552	0
8	-0.142706	-0.164795	-0.140616	0	0	0	0	-0.0956246	0	0	-0.230207	-0.281257	-0.233889	0	-0.237382	0	-0.275295	-0.329145	-0.2232	-0.231336
9	-0.143132	-0.166611	0	0	-0.105073	-0.158432	-0.157819	0	-0.0923147	0	0	0	0	-0.369228	0	-0.399498	-0.31706	-0.265189	-0.379072	-0.216822
10	-0.159306	0	-0.184468	-0.169147	-0.136196	-0.187231	0	-0.153727	0	-0.157424	0	-0.42276	-0.209235	0	0	-0.298366	0	-0.371287	0	-0.327004
11	-0.11361	-0.161118	0	-0.160661	-0.135102	0	0	0	-0.0928534	0	0	-0.341207	-0.354057	-0.356019	-0.332021	-0.340111	-0.374797	0	0	-0.334857
12	-0.0886387	-0.085982	-0.176169	0	-0.105857	0	-0.123463	0	0	0	0	-0.292999	-0.358183	-0.296989	-0.215055	-0.382816	0	-0.294485	0	-0.334178
13	-0.137935	0	-0.157249	-0.167746	-0.205057	0	-0.171674	0	-0.214003	-0.186233	-0.301104	0	0	0	-0.227766	-0.397714	-0.421166	0	0	-0.434634
14	-0.223081	0	-0.216533	0	0	-0.177541	0	-0.162498	-0.210868	-0.139787	-0.346962	-0.325897	0	0	-0.248286	-0.354171	-0.239821	0	-0.342879	0
15	-0.134281	0	-0.0709201	-0.132381	0	-0.100541	0	-0.135421	-0.104462	0	-0.297768	0	-0.359708	-0.33842	-0.34018	-0.373514	0	0	0	-0.243478
16	-0.167183	-0.187084	-0.155011	0	-0.14522	0	-0.193168	0	-0.175823	-0.228587	-0.276855	-0.265858	0	-0.369853	0	0	0	0	-0.214344	-0.30296
17	0	-0.181771	0	-0.175727	0	-0.149089	0	-0.147012	0	0	-0.298477	-0.224815	0	-0.303789	0	-0.206257	-0.305279	-0.321543	-0.273781	-0.323238
18	-0.177935	-0.172523	-0.152089	0	-0.146724	-0.178957	-0.203115	-0.11221	0	0	-0.388796	-0.185624	-0.393118	-0.228508	0	-0.380135	0	0	0	0
19	0	0	-0.197893	0	-0.120586	-0.15294	-0.160118	0	-0.107771	0	0	-0.326477	-0.41992	-0.195862	-0.247732	-0.252733	0	-0.382129	-0.385633	0
20	-0.164519	-0.12543	-0.166655	-0.134408	-0.137139	-0.193054	0	-0.147753	0	0	-0.423233	-0.399878	0	-0.251328	0	0	0	-0.40389	0	-0.260738
21	-0.18723	-0.192107	-0.178509	-0.122915	-0.175182	-0.166546	0	-0.224343	0	0	-0.37715	-0.307127	0	-0.235936	0	-0.448479	0	0	-0.365321	0
22	0	0	-0.169398	-0.101227	-0.0932332	0	0	0	-0.115381	-0.0848326	-0.317592	0	-0.388736	-0.377466	-0.322235	-0.346702	-0.187225	0	0	-0.196961
23	-0.199517	0	-0.144996	-0.125348	0	-0.180714	0	0	0	-0.125152	-0.437794	-0.171981	-0.22597	0	-0.24574	0	-0.232082	0	-0.442538	-0.370874
24	-0.165133	0	-0.181514	0	0	-0.171616	-0.196244	-0.145676	0	-0.149885	0	-0.355524	-0.278713	-0.261737	-0.256756	-0.33943	0	-0.374911	0	0
25	0	-0.167012	-0.220367	-0.204455	-0.169268	-0.193844	-0.123115	-0.142108	0	-0.140784	0	-0.239872	0	-0.429356	-0.268402	0	-0.424843	0	0	0
26	-0.136521	0	-0.2065	0	-0.199888	-0.182742	0	-0.175839	0	-0.157949	-0.283033	0	0	0	-0.425232	-0.435691	-0.229283	-0.361118	-0.384883	0
27	-0.184354	-0.140632	-0.167284	-0.166616	-0.109078	0	0	0	0	0	0	0	-0.176897	-0.234467	-0.345729	-0.324297	-0.30386	0	-0.271523	-0.284318
28	-0.138286	-0.12954	-0.17817	-0.198329	0	0	0	0	-0.121361	0	-0.337946	0	-0.292159	-0.36459	-0.409395	-0.244264	-0.340428	0	-0.186433	0
29	0	0	-0.190938	-0.166042	0	-0.166821	-0.125487	-0.143053	0	-0.132201	-0.265106	0	0	0	-0.295906	-0.456018	0	-0.355281	-0.237009	-0.273787
30	0	-0.177892	0	-0.155705	-0.119751	0	-0.139804	-0.177262	-0.199755	-0.179107	-0.449969	-0.316276	-0.397647	-0.306474	-0.262185	0	0	0	0	0
31	-0.172405	0	-0.207294	-0.205222	0	-0.151896	0	-0.204495	0	-0.165925	0	-0.211013	0	-0.261165	-0.312763	-0.393912	-0.211262	-0.325341	0	0
32	-0.213306	-0.191015	0	0	-0.145075	0	0	-0.159334	-0.127643	-0.172849	-0.413757	-0.260679	-0.41028	0	0	0	-0.227021	-0.388839	0	-0.28455
33	0	0	-0.162576	0	-0.133339	-0.117288	0	0	0	-0.108955	-0.342438	-0.388018	-0.319284	0	-0.242139	-0.169844	-0.238883	-0.234501	0	-0.382372
34	0	-0.187252	-0.168224	0	-0.150232	-0.163305	0	0	-0.152971	-0.190627	0	-0.302101	-0.381347	0	0	-0.268049	-0.241716	-0.248566	0	-0.366347
35	-0.149194	-0.165843	0	-0.208675	-0.1464	0	-0.174513	0	0	-0.135597	-0.326405	0	0	0	-0.31275	0	-0.233138	-0.317139	-0.29366	-0.245082
36	-0.155865	0	0	0	-0.140113	-0.215902	-0.171953	-0.120092	0	-0.211905	-0.326295	-0.220507	0	-0.380548	0	0	-0.414561	-0.266169	0	-0.377769
37	-0.16618	0	-0.165435	0	-0.104565	-0.15148	-0.146681	-0.15911	-0.0985397	0	-0.385087	0	0	0	-0.373849	0	-0.33332	-0.388642	-0.264768	0
38	-0.181196	0	-0.149425	-0.152213	-0.115115	0	0	0	0	-0.107731	0	-0.366992	-0.371555	-0.262392	0	-0.399961	0	-0.275646	-0.248924	-0.229249
39	-0.159819	-0.12522	0	0	0	-0.123584	-0.105797	0	0	0	-0.365379	-0.338078	-0.23032	-0.335588	0	0	-0.23083	-0.226769	-0.258983	-0.404929
40	0	0	-0.125377	-0.0841243	0	-0.15663	-0.105737	-0.112135	0	0	0	0	-0.348811	-0.188527	-0.381272	-0.214741	0	-0.367985	-0.210976	-0.378723
41	0	-0.179888	-0.286958	-0.144035	0	-0.195807	-0.164643	0	0	-0.189588	-0.270566	-0.249206	0	-0.359151	0	0	0	-0.256275	-0.410661	-0.304419
42	-0.179705	-0.150171	0	0	0	0	-0.172578	0	-0.112065	-0.155397	-0.345892	-0.357002	-0.227666	-0.358565	-0.329616	0	0	-0.34177	-0.301507	0
43	-0.205057	-0.17589	0	-0.219248	-0.225887	-0.169211	0	-0.167375	0	-0.157495	-0.454298	0	0	-0.257222	-0.238189	-0.418706	-0.41973	0	0	0
44	-0.0872749	-0.117137	-0.126495	-0.124259	0	-0.0732682	-0.156408	0	0	0	-0.334594	-0.241067	0	-0.27095	0	-0.324039	0	-0.351563	-0.372699	0
45	-0.179819	-0.204137	0	0	-0.22509	-0.22377	-0.16858	-0.171162	-0.179913	-0.202171	-0.397443	0	0	0	-0.34463	0	-0.412369	0	-0.412859	0
46	-0.0805541	-0.0569402	-0.110692	0	0	0	0	0	-0.114573	0	-0.26733	-0.280659	-0.289974	-0.354445	0	-0.268876	0	-0.13648	-0.299004	-0.288613
47	0	-0.397276	-0.425364	0	-0.353929	0	0	-0.33426	0	-0.269389	-0.211555	-0.109847	0	-0.182466	0	-0.171012	0	-0.195702	-0.158267	-0.166731
48	0	-0.379704	-0.346975	-0.272092	-0.313716	0	-0.384923	-0.241611	0	-0.187799	-0.162392	0	0	-0.166837	-0.171974	0	0	-0.117472	-0.1421	0
49	-0.300485	0	-0.265144	-0.396825	0	0	-0.331335	0	-0.33008	-0.312007	-0.128201	-0.179995	-0.198571	0	0	-0.167262	-0.120001	-0.186433	0	0
50	-0.327211	0	0	-0.411322	-0.402926	0	0	-0.244241	-0.245427	-0.386378	0	-0.178248	-0.175908	-0.160399	-0.138811	0	-0.168927	0	0	-0.178745
51	-0.37008	-0.342048	0	0	-0.268954	0	0	0	0	-0.427285	-0.208595	0	-0.241168	-0.174573	-0.181796	0	-0.158271	-0.226371	-0.177253	-0.232636
52	-0.395386	0	0	-0.390674	-0.358067	-0.406019	-0.215832	0	0	0	-0.167919	0	-0.191665	-0.155283	-0.201066	0	0	-0.218299	-0.162864	-0.193516
53	0	0	-0.306305	0	0	-0.255444	0	-0.382989	-0.301035	-0.303747	0	0	-0.23525	0	-0.155319	-0.243243	-0.145624	-0.217047	-0.17809	-0.199009
54	0	-0.249759	0	0	0	-0.228434	-0.37502	-0.227357	-0.379556	-0.394108	0	-0.159212	-0.207993	0	0	-0.186431	-0.169123	-0.148783	-0.198201	0
55	-0.384205	-0.275611	-0.247827	0	0	-0.294055	-0.355824	-0.235909	0	-0.212813	0	0	0	0	-0.191631	-0.191341	-0.178434	-0.135385	-0.155797	0
56	-0.290058	0	0	-0.396376	0	-0.383819	-0.29717	-0.322627	0	-0.309843	-0.184098	-0.201165	0	-0.148178	-0.165338	0	0	-0.178251	-0.178157	0
57	-0.370777	-0.247247	-0.415469	-0.354958	-0.34896	0	0	-0.349431	0	0	-0.165403	-0.198148	0	-0.158271	-0.221367	0	-0.166733	-0.22808	0	0
58	-0.349029	-0.280195	0	0	-0.24857	0	-0.300441	-0.418544	-0.227342	-0.32415	0	-0.141377	-0.162422	-0.140071	0	-0.14313	0	0	-0.149732	0
59	-0.210129	-0.302522	-0.394886	-0.401936	0	0	0	-0.328237	-0.413949	0	-0.16471	0	0	-0.12542	-0.174051	-0.157981	0	-0.143399	0	-0.180357
60	-0.41417	0	0	0	-0.430325	0	-0.353883	0	-0.229434	-0.389151	-0.216157	-0.114721	-0.165605	-0.142293	-0.14651	-0.169234	0	-0.179235	0	0
61	-0.340174	-0.413635	-0.339879	0	0	0	0	-0.242871	-0.258167	0	-0.152174	-0.195337	-0.194725	0	0	-0.159708	-0.161199	-0.221288	-0.194123	0
62	-0.373001	-0.335412	-0.273834	0	-0.331267	0	-0.2383	-0.336915	-0.192716	0	-0.132625	0	0	-0.203382	-0.188084	-0.194247	0	-0.139869	0	0
63	0	-0.421442	0	-0.283009	0	-0.324069	-0.298214	-0.24168	-0.32409	0	-0.204488	-0.210977	-0.193802	-0.214855	0	-0.167085	-0.160895	0	0	0
64	-0.222652	0	-0.316145	-0.383781	-0.371632	-0.259438	0	-0.234075	-0.243708	0	-0.153494	-0.139261	0	-0.149573	0	-0.173374	0	0	0	-0.104284
65	0	-0.394932	-0.285082	-0.309156	0	0	-0.283511	-0.291432	-0.238174	0	0	0	-0.196072	-0.192969	-0.148793	-0.175081	0	0	-0.126743	-0.186942
66	-0.170208	0	-0.374158	-0.309085	-0.413266	0	-0.232096	0	0	-0.376699	-0.160808	0	-0.16129	0	-0.1366	-0.165017	-0.12476	-0.164493	0	0
67	0	0	-0.434003	-0.307416	-0.343103	0	-0.29443	0	-0.293798	0	-0.212191	-0.133518	-0.182561	-0.190202	0	-0.127795	-0.13449	0	0	-0.204074
68	-0.343727	-0.225769	0	-0.322203	-0.271197	0	0	0	0	-0.385469	-0.208632	-0.192356	-0.17331	-0.214618	0	0	-0.159401	0	-0.126718	-0.203029
69	-0.279697	-0.295179	0	-0.296425	-0.266988	-0.237016	-0.217431	-0.336046	0	0	-0.177571	0	0	0	-0.169003	-0.125752	0	0	-0.12359	-0.181788
70	-0.418323	-0.273456	0	0	-0.298132	0	-0.24215	-0.389765	-0.215388	-0.316072	-0.144239	0	0	0	-0.192017	0	-0.159191	-0.145447	0	-0.161625
71	0	-0.411158	-0.305166	-0.348561	-0.333818	0	-0.2053	-0.274903	0	0	0	-0.101511	-0.144924	0	0	0	-0.167028	-0.198884	-0.167499	-0.18726
72	-0.340186	-0.332836	-0.346459	0	0	-0.383853	-0.229282	-0.327779	0	0	-0.188226	-0.153871	0	0	0	-0.184642	-0.113376	-0.130708	0	-0.156315
73	-0.295142	-0.316523	-0.366339	-0.324636	0	0	-0.302128	0	0	0	-0.173228	0	-0.159038	-0.187317	-0.143912	0	-0.195696	-0.158757	0	-0.231573
74	-0.287312	0	-0.317543	0	-0.38585	-0.36038	0	-0.338103	-0.273229	0	-0.161472	0	-0.182823	-0.134206	0	0	-0.180483	-0.185705	-0.120818	0
75	0	-0.433023	-0.287356	0	-0.390384	-0.25113	-0.315839	-0.287148	0	0	0	0	-0.23058	-0.156439	-0.232871	0	-0.171868	-0.21171	0	-0.188077
76	-0.236699	0	0	-0.352634	-0.26358	-0.269025	0	0	0	-0.385794	0	-0.165103	-0.225353	-0.211624	-0.248196	0	-0.203765	-0.170537	-0.165856	0
77	-0.332497	0	0	0	-0.389671	0	-0.382164	-0.391529	-0.305832	0	-0.137465	0	0	-0.176166	-0.177082	-0.217625	0	-0.113211	-0.164625	-0.233596
78	-0.237543	0	0	-0.250234	-0.384816	0	-0.307265	0	-0.201815	-0.360749	-0.189502	-0.159094	0	-0.148386	-0.146266	-0.1385	0	0	0	-0.204471
79	0	-0.316815	0	-0.283706	0	-0.252797	-0.302418	-0.300752	-0.242849	-0.255972	0	0	-0.247306	-0.194066	0	-0.197159	-0.219623	0	0	-0.243391
80	-0.229595	-0.399067	-0.299842	0	0	0	-0.443778	0	0	-0.404616	-0.186455	-0.146118	-0.201798	-0.212264	0	0	-0.121654	0	-0.162551	-0.166801
81	-0.369521	0	0	-0.260908	0	-0.368522	0	-0.361369	0	-0.236929	0	-0.150566	-0.192318	-0.176226	-0.170422	-0.213675	0	-0.217546	0	-0.231663
82	0	-0.388565	0	0	0	-0.325745	-0.286364	0	-0.259154	-0.379537	-0.202065	-0.136963	-0.16711	0	-0.191868	-0.147367	0	-0.220398	-0.168886	0
83	0	-0.260032	-0.310414	0	-0.340327	-0.287151	-0.295698	0	0	-0.362814	0	-0.140364	-0.155862	0	-0.177581	0	-0.177504	-0.201279	-0.160921	0
84	0	-0.220387	0	0	-0.235166	-0.401677	0	-0.273628	0	0	0	-0.140113	0	-0.221228	-0.217726	-0.206653	-0.216877	-0.223226	-0.200438	-0.167465
85	-0.336277	0	0	0	0	0	-0.342849	-0.290182	-0.277692	0	-0.168984	-0.157837	-0.184425	-0.205101	0	0	-0.177858	-0.240059	-0.19007	-0.213422
86	0	-0.278762	-0.339512	-0.348592	-0.302232	0	-0.366208	0	-0.224218	-0.391457	-0.161688	-0.158233	0	-0.145575	-0.183419	0	-0.104406	0	0	0
87	0	-0.289389	-0.300436	0	-0.361505	-0.372702	0	-0.308375	0	-0.251134	-0.155961	0	0	-0.148924	-0.0957123	0	-0.151333	-0.154557	-0.105857	0
88	-0.41789	0	0	-0.319558	0	-0.208678	-0.330803	0	-0.27699	-0.363773	-0.137225	0	-0.154927	0	-0.210547	0	-0.135773	-0.171047	-0.217875	0
89	-0.290049	-0.414903	0	-0.260856	-0.234121	-0.236744	0	-0.268901	-0.360032	0	-0.147794	0	0	-0.17009	-0.134436	-0.160068	0	0	0	-0.169977
90	-0.350662	-0.309625	0	0	0	0	-0.391465	0	0	0	-0.189902	-0.210779	-0.226722	-0.234012	-0.176583	-0.180292	0	-0.204285	-0.15195	-0.185315
91	0	0	0	-0.395428	-0.264499	-0.473953	0	-0.239796	-0.274812	-0.287713	-0.18549	0	0	0	-0.164092	-0.170138	0	-0.162255	-0.153979	-0.173993
92	-0.402672	-0.214451	0	-0.370544	0	-0.405392	-0.268291	0	-0.20448	-0.281531	0	0	-0.163237	-0.146376	-0.10326	0	0	-0.141819	0	-0.164624
93	-0.338277	0	-0.264225	-0.197604	-0.283829	-0.234438	0	0	-0.240785	-0.181631	0	-0.202661	-0.22979	0	0	-0.268326	-0.270149	0	0	-0.216426
94	0	-0.226707	-0.281686	0	0	-0.192419	-0.156595	-0.234987	0	0	0	-0.288148	-0.320057	0	-0.245386	0	-0.167081	-0.18056	-0.251257	-0.261046
95	0	-0.29791	-0.181878	-0.298829	0	0	-0.272988	-0.288637	-0.15485	-0.186159	-0.27273	-0.275402	-0.327767	0	-0.247362	-0.198776	0	0	0	0
96	-0.337202	0	0	-0.242967	-0.24614	-0.20175	-0.328104	-0.331387	0	-0.325335	0	0	-0.192628	-0.173184	-0.276185	0	0	-0.165694	0	-0.187802
97	-0.316535	-0.210029	-0.339581	-0.261564	0	0	-0.208873	-0.340447	0	-0.220145	-0.305379	0	-0.202972	0	0	-0.282753	0	-0.231576	0	-0.204929
98	0	0	-0.197917	-0.30312	-0.21918	0	-0.26108	0	-0.207315	-0.205953	0	0	-0.287048	-0.302968	0	0	-0.212969	-0.284916	-0.169514	-0.307377
99	-0.262751	-0.199019	-0.277473	-0.15468	-0.241401	-0.208875	0	0	-0.229654	0	-0.208551	0	-0.286294	-0.241359	0	-0.21161	0	0	-0.231752	0
100	-0.178989	-0.225799	-0.299734	0	-0.262123	-0.28762	-0.168832	0	0	-0.169903	0	-0.231978	0	-0.269496	0	-0.190017	-0.23202	0	-0.231724	0
101	-0.265063	-0.311589	-0.332675	-0.316661	-0.306221	-0.220396	-0.216583	0	0	-0.217049	-0.22571	-0.194385	0	0	0	0	0	-0.23186	-0.195192	0
102	-0.305711	0	0	-0.32135	-0.326796	0	-0.186001	0	-0.252411	0	-0.252939	-0.278687	-0.223214	-0.23397	-0.204634	0	-0.234405	-0.191605	0	0
103	-0.258517	0	0	-0.217147	-0.200587	0	-0.259636	-0.17418	-0.163431	0	-0.260797	-0.246101	0	-0.19076	0	-0.196574	-0.235625	0	-0.234259	0
104	-0.187294	-0.231019	-0.236941	0	0	-0.215123	0	-0.306215	0	-0.177614	0	-0.169405	-0.18353	0	-0.189537	-0.294106	-0.292644	0	-0.249981	0
105	0	0	0	-0.206285	-0.272913	0	-0.33938	-0.255977	-0.21579	-0.194676	-0.314692	-0.302601	-0.291957	-0.194033	-0.255221	0	0	0	-0.224043	0
106	0	0	0	-0.219152	-0.198238	-0.211132	-0.267652	0	-0.184939	0	-0.293521	0	-0.285433	-0.228322	0	-0.264463	0	-0.27824	-0.151036	-0.294963
107	-0.267082	0	0	-0.310746	-0.234002	0	0	-0.248408	0	0	-0.260529	-0.244949	-0.256267	-0.175899	-0.197994	-0.267742	0	-0.328632	0	-0.184208
108	-0.309947	-0.200624	-0.299447	-0.235573	-0.186762	0	0	0	-0.147001	-0.32235	-0.218969	-0.316519	0	-0.259265	-0.284386	0	-0.187179	0	0	0
109	-0.237606	-0.252993	-0.221985	-0.17143	-0.212603	0	-0.301382	0	-0.279958	-0.182819	0	-0.206563	0	0	0	-0.244459	-0.153388	0	-0.285672	0
110	-0.278944	0	-0.310907	-0.300653	0	-0.337058	-0.262023	0	0	0	-0.200302	-0.229837	-0.189207	0	-0.247514	-0.274823	-0.21264	-0.223124	0	0
111	-0.235728	0	-0.291227	-0.252794	-0.329819	0	-0.2173	0	-0.173065	-0.208334	-0.20981	-0.237014	0	0	0	-0.266514	0	0	-0.26189	-0.351189
112	-0.23895	0	0	-0.299737	-0.297678	0	-0.220532	0	-0.300573	-0.208083	-0.267111	-0.286108	0	0	0	-0.247196	-0.191622	0	-0.207171	-0.153552
113	-0.309053	-0.234698	-0.17128	0	0	-0.262723	0	-0.159325	-0.180688	-0.165913	0	0	-0.26904	0	-0.210213	-0.249452	-0.290331	0	0	-0.250924
114	-0.169213	-0.293423	-0.305644	0	-0.256288	0	0	-0.258047	-0.161677	-0.221161	-0.344744	-0.300467	-0.164276	-0.153273	0	0	0	-0.283397	0	0
115	0	0	0	-0.163708	0	-0.205141	0	-0.335452	-0.298488	-0.279998	-0.288326	-0.248079	-0.267704	-0.302242	0	0	-0.227858	0	-0.226352	-0.225994
116	-0.22941	-0.255774	-0.188727	0	0	0	-0.291186	0	-0.23148	0	-0.219793	0	-0.169615	-0.206492	0	-0.231415	-0.158289	-0.254927	0	-0.277518
117	0	0	0	-0.220034	0	0	0	-0.323346	-0.246372	-0.274371	-0.296191	-0.210238	-0.203732	-0.225725	0	-0.263413	-0.269657	0	-0.273765	-0.228372
118	-0.320237	0	0	-0.256371	-0.193968	-0.282013	0	-0.254307	-0.306017	-0.314544	0	0	0	0	-0.182495	-0.291073	-0.274113	-0.246368	-0.213806	0
119	0	0	-0.204395	-0.274126	-0.227981	-0.341368	-0.218757	0	-0.184824	-0.204781	0	0	0	-0.245269	0	-0.340221	-0.25203	-0.288086	0	-0.259168
120	-0.245712	-0.247504	0	-0.268346	0	-0.252045	0	0	-0.258805	0	-0.281488	0	-0.201467	-0.186461	-0.309693	0	-0.217625	-0.242941	0	-0.242454
121	-0.189413	-0.243197	-0.327237	-0.240519	-0.202051	0	-0.29848	-0.260988	-0.241425	-0.205135	0	-0.317866	-0.181944	0	0	0	0	0	0	-0.254844
122	-0.205177	-0.297268	0	-0.23833	-0.207234	0	-0.242385	-0.191905	-0.208208	0	0	0	-0.319966	-0.213088	0	-0.27596	-0.214542	-0.35206	0	0
123	0	0	0	-0.241382	0	0	0	-0.303197	-0.305017	-0.270868	-0.228155	0	-0.220226	-0.350137	-0.28005	-0.312514	-0.25474	0	-0.290545	-0.268465
124	-0.235806	-0.278926	-0.219314	0	-0.245056	0	0	0	0	-0.180554	-0.174452	-0.236758	0	-0.227192	-0.269208	0	0	-0.245028	-0.137864	-0.231131
125	0	0	-0.235019	-0.286463	0	-0.300735	-0.320912	-0.236366	-0.166229	-0.298399	0	0	-0.185183	-0.247715	0	0	0	-0.170605	-0.284956	-0.280481
126	0	0	-0.216883	-0.262086	-0.274451	0	-0.183242	-0.256934	0	-0.239861	-0.280959	-0.270323	0	-0.169016	-0.257443	0	0	-0.264983	0	-0.286193
127	-0.205131	0	-0.214236	-0.22913	-0.231181	-0.171981	-0.263822	0	-0.236419	0	-0.270368	-0.242135	-0.221626	-0.281969	0	0	0	0	0	-0.278987
128	0	0	-0.234909	-0.235952	-0.27523	-0.316117	-0.2127	0	-169	-0.214169	-0.236661	0	0	-0.199131	-0.197765	0	0	-0.337429	-0.203826	0
129	0	0	-0.226217	-0.163918	-0.291834	0	-0.186044	0	0	-0.276266	-0.220939	0	-0.188926	-0.226542	0	0	-0.312465	-0.215526	-0.256772	-0.300351
130	-0.290859	0	0	0	-0.246664	0	-0.197025	0	0	-0.304984	-0.23316	-0.276003	0	-0.194904	-0.256675	-0.204163	-0.159382	-0.177087	-0.299807	0
131	-0.286839	-0.217204	0	-0.210425	0	0	-0.276062	-0.331703	-0.232505	-0.289121	-0.261485	-0.266579	0	-0.276518	-0.273115	0	0	0	-0.190211	0
132	-0.272568	0	0	-0.214004	-0.236636	-0.261783	-0.27026	-0.191013	0	0	-0.286645	-0.23754	0	0	-0.198232	-0.227675	0	-0.206926	0	-0.239617
133	-0.208687	0	0	-0.239375	0	0	-0.285347	0	-0.211911	-0.260223	0	0	0	-0.295072	-0.181502	-0.229488	-0.28812	-0.19642	-0.240858	-0.247522
134	-0.281512	-234	-0.301544	0	0	0	-0.302384	-0.247145	-0.151748	-0.229968	-0.244145	0	-0.297752	0	-0.194579	0	0	0	-0.188192	-0.220408
135	-0.204515	-0.243224	-0.267905	-0.263832	0	-0.21178	0	-0.193294	-0.249054	0	-0.264757	-0.284984	-0.231236	0	0	-0.333345	-0.292084	0	0	0
136	0	-0.167061	-0.334557	0	0	-0.198308	-0.201744	0	-0.266646	0	-0.226482	-0.262564	-0.308432	-0.280763	0	0	-0.226023	-0.185103	-0.200348	0
137	-0.289449	-0.227754	0	0	-0.198007	0	-0.202372	0	0	-0.212619	-0.315743	0	-0.288927	-0.211625	0	-0.212943	-0.157737	-0.319769	0	-0.205224
138	-0.286053	0	0	-0.223821	0	-0.325647	-0.183126	-0.288979	-0.240244	-0.256523	-0.276383	-0.266729	0	-0.249528	0	-0.249555	-0.255937	0	0	0
139	0	0	0	-0.213109	0	-0.180713	0	0	-0.287325	-0.221686	-0.299541	0	-0.186809	-0.265292	-0.249696	-0.249207	-0.229581	0	-0.317028	-0.261945
140	-0.296917	0	0	0	-0.173603	0	-0.187887	-0.191595	-0.247374	-0.225722	-0.245558	0	-0.343363	-0.219082	-0.247456	0	0	-0.213262	0	-0.302561

## Sheet: wDE - wDE
wDE
wDE	1	2	3	4	5	6	7	8	9	10	11	12	13	14	15	16	17	18	19	20	21	22	23	24	25	26	27	28	29	30	31	32	33	34	35	36	37	38	39	40	41	42	43	44	45	46	47	48	49
1	0.0514395	0	0	0	0	0	0	0	0	0	0	0	0	0	0	0	0	0	0	0	0	0	0	0	0	0	0	0	0.0423134	0	0	0	0	0.0240825	0	0	0	0	0	0	0	0.0328864	0	0	0	0	0	0	0
2	0	0	0	0.0440012	0.0337603	0	0.0189481	0	0	0	0	0	0	0	0	0	0	0	0	0	0	0	0	0	0	0	0	0	0	0	0.0405114	0	0	0	0	0	0.0446578	0	0	0	0	0	0	0	0	0	0	0	0
3	0	0	0	0	0	0	0	0	0	0	0	0	0.0347636	0	0	0	0	0	0	0	0	0	0	0	0	0	0	0	0	0	0	0	0	0	0	0	0	0	0.0386187	0	0	0	0	0	0	0	0	0	0
4	0	0	0	0	0	0	0	0	0	0	0	0	0	0	0	0	0	0	0	0.0455077	0	0	0	0	0	0	0	0	0.042679	0	0	0	0	0	0	0	0	0.0214341	0	0	0	0.0303639	0	0	0	0	0.0422563	0	0
5	0	0	0	0	0	0	0	0	0	0	0.0350366	0	0.0345301	0	0	0	0.0420819	0	0	0	0	0	0	0	0	0	0	0	0	0	0	0	0	0	0	0	0	0	0	0	0.045466	0	0	0	0	0	0	0.0398744	0
6	0	0.0220355	0	0.046332	0	0	0	0	0	0	0	0	0	0	0	0	0	0	0	0.029264	0.0439608	0	0	0	0	0	0	0	0	0	0.0523726	0	0	0	0	0	0	0	0	0	0	0	0	0	0	0	0	0	0
7	0	0	0	0	0	0	0	0	0	0	0	0	0	0	0	0	0	0	0	0	0	0	0	0	0	0	0.0332152	0	0	0	0	0.0297635	0	0	0	0.0255689	0	0	0	0	0	0	0.0212672	0	0	0	0	0	0
8	0	0	0	0	0	0	0	0	0	0	0.0197256	0	0	0	0	0.0190957	0	0	0	0	0	0	0	0	0	0	0	0	0	0	0	0	0	0	0	0	0	0	0	0	0	0	0.0481263	0	0	0	0.0442368	0.0217272	0
9	0	0	0	0.050886	0.0312233	0	0	0	0	0	0	0	0	0	0.0533791	0	0	0	0	0.0417518	0	0	0	0	0	0	0	0	0	0	0	0	0.0437133	0	0	0	0	0	0	0	0	0	0	0	0	0	0	0	0
10	0	0	0	0.045045	0	0	0	0	0	0	0	0	0	0	0	0	0	0	0	0	0	0	0	0	0	0	0	0	0	0	0	0	0	0.0310472	0	0	0.0503881	0	0	0	0	0	0	0	0	0.0435014	0	0	0
11	0	0	0	0	0	0	0	0	0	0	0	0	0	0	0	0	0	0	0.0291536	0	0	0	0	0	0	0	0	0	0.0192884	0	0.0213725	0	0	0	0	0	0	0	0.0493782	0	0	0	0	0	0	0	0	0	0
12	0.0418775	0	0	0	0	0	0.0384553	0	0	0	0	0	0	0	0.0379752	0	0	0	0	0	0.0270417	0.0487296	0	0	0	0	0	0	0	0	0	0	0	0	0	0	0	0	0	0	0	0	0	0	0	0	0.0300066	0.0220478	0
13	0.0228649	0	0.0209582	0	0	0.0469192	0	0	0	0	0.0230683	0	0	0	0	0	0	0	0	0	0	0	0	0	0	0	0	0.022656	0.0507489	0	0	0	0	0	0	0	0.0431089	0	0	0	0	0	0	0	0	0	0	0	0
14	0	0	0	0	0	0	0	0	0	0	0	0	0	0.0519482	0	0	0	0	0	0	0.0359633	0	0	0	0	0	0	0	0	0	0.0237293	0	0	0.0360494	0	0	0	0	0	0	0	0	0	0	0	0	0	0	0
15	0	0	0	0.0405631	0.0453051	0	0	0	0	0	0	0	0.0288907	0	0	0	0	0	0	0	0.0520242	0	0	0	0	0	0	0	0	0	0	0	0	0	0	0.0420171	0	0	0	0	0	0	0	0	0.0184212	0	0	0	0
16	0	0	0	0.0323664	0	0	0	0	0	0	0	0	0	0	0	0	0	0	0	0.0299534	0	0	0	0	0	0	0.0300105	0	0	0	0	0.0332229	0	0	0	0	0	0	0	0	0	0	0	0	0	0.0474705	0	0	0
17	0	0	0.0396111	0	0	0	0	0	0	0	0	0	0	0	0	0	0	0.0375394	0	0	0.0298323	0	0	0	0	0.0187966	0	0	0	0	0	0	0	0	0	0	0	0	0	0	0.0447895	0	0	0.0267477	0.0214977	0.0321943	0	0	0
18	0	0	0	0	0	0.0517349	0	0	0	0	0	0	0	0	0	0	0	0	0	0	0	0	0	0	0	0	0	0	0	0	0	0	0	0	0	0	0	0	0.0307433	0	0	0	0.0421315	0	0	0	0	0.0418881	0
19	0.0198346	0.0227001	0	0.0504453	0	0	0	0	0	0	0	0	0	0	0	0	0.036715	0	0	0	0	0	0.0189375	0	0	0	0	0	0	0	0	0	0	0	0	0	0	0	0	0	0	0	0	0	0	0.0219257	0	0	0
20	0	0.0446316	0.0456514	0	0	0	0	0	0	0	0	0	0	0	0	0	0	0	0	0.0486805	0	0	0	0	0	0	0	0	0	0	0	0.0304985	0	0	0	0	0	0	0.0287071	0	0.0324863	0	0	0	0	0.0441054	0	0	0
21	0.0390651	0	0	0	0	0	0	0	0	0	0	0.0494445	0	0.0463351	0	0	0	0	0	0	0	0	0	0	0	0	0	0	0.0252291	0.047691	0	0	0	0	0	0	0	0.0393002	0	0	0	0	0	0	0	0	0.0512145	0.0427417	0
22	0	0	0.0210904	0	0	0	0	0	0	0	0	0	0	0	0	0	0	0.0262413	0	0	0	0	0	0	0	0	0	0	0	0	0	0	0	0	0	0.0458212	0	0	0.0522217	0	0	0	0	0	0	0	0	0	0
23	0	0	0	0	0	0	0	0.0475919	0	0.0482101	0	0	0	0	0	0.0278037	0	0.0354345	0	0	0	0	0.0507599	0	0	0	0	0	0	0	0	0	0	0	0	0	0	0	0	0	0	0.0212821	0	0	0	0	0	0	0
24	0	0	0	0.0504611	0	0	0	0.0394889	0	0.0355181	0	0	0	0	0.0372838	0	0	0	0	0	0	0	0	0	0	0	0.0275827	0	0	0	0	0	0	0	0	0	0	0	0	0	0	0	0	0	0	0	0	0	0
25	0	0	0	0	0	0.0403341	0	0	0.0282036	0	0	0	0	0	0	0	0	0	0	0	0	0	0	0	0.0300192	0	0.0316861	0	0	0	0	0	0	0	0	0	0	0	0	0	0	0	0	0	0	0	0	0	0
26	0	0	0	0	0.0462452	0	0	0	0	0	0	0	0	0	0	0	0	0	0	0	0	0	0	0	0	0	0	0	0	0.0480073	0	0	0	0	0	0	0	0	0	0	0	0	0	0	0	0.0355583	0	0	0
27	0	0	0	0	0	0	0	0	0	0	0	0	0	0	0	0	0	0	0.0285835	0	0	0.0491581	0	0	0	0	0	0	0	0	0	0	0	0	0	0	0.0492167	0	0.0339901	0	0	0	0	0	0	0	0	0.0361543	0
28	0	0	0	0	0	0	0	0	0.0443333	0	0	0.0244675	0	0.0249575	0	0	0	0	0.053333	0.0528804	0	0	0	0	0	0	0	0	0	0	0.0429307	0	0	0	0	0	0.0328255	0	0	0	0	0	0	0	0	0	0	0	0
29	0	0	0	0	0	0	0	0	0.0521636	0	0	0	0	0	0	0.0477631	0	0	0.0418402	0	0	0.0200461	0	0	0.0315475	0	0	0	0.0305609	0	0	0	0	0	0	0	0	0	0	0	0	0	0	0	0	0	0	0	0
30	0	0	0	0	0	0	0	0	0	0	0	0	0	0	0	0	0	0	0	0	0	0	0	0	0	0	0.0437507	0	0	0	0	0	0	0	0	0	0	0	0	0	0.0266151	0	0	0	0	0	0	0.0471437	0
31	0	0	0.0340875	0	0	0	0	0	0	0	0	0	0.0285848	0	0	0	0	0	0	0	0	0	0	0	0	0	0	0	0	0	0	0	0.0500295	0	0.0534307	0	0	0	0	0	0	0.0357454	0	0	0	0	0	0	0
32	0.0273641	0	0	0	0	0	0	0	0	0	0.0386026	0	0	0	0	0	0	0.0486178	0	0	0	0.0231434	0	0	0	0	0	0	0	0	0.029753	0	0.0190919	0	0	0	0	0	0	0	0	0	0	0	0	0	0	0	0
33	0	0	0.023375	0	0	0.0501259	0	0	0	0	0	0	0	0	0	0.0374268	0	0	0	0	0.0296753	0	0	0	0	0	0	0	0	0	0	0	0	0.0191161	0	0	0	0	0	0	0	0	0	0	0	0	0.0503862	0	0
34	0	0	0	0	0	0	0	0	0	0	0	0	0	0	0	0	0	0	0	0.0456151	0	0	0	0	0	0	0	0.0209062	0	0	0	0	0	0	0	0.0190312	0	0	0	0	0	0	0	0	0	0.0355421	0	0	0
35	0	0	0	0	0	0	0	0	0	0	0	0	0	0	0	0	0	0	0	0	0	0	0	0	0.0324514	0	0	0	0	0	0	0	0	0	0	0	0	0	0.02289	0	0	0	0	0	0	0	0.024598	0	0
36	0	0	0	0	0	0	0	0	0	0	0	0	0	0	0	0	0	0	0.0508632	0.019196	0	0	0	0.0346727	0.0437954	0	0	0	0	0	0	0	0.0271101	0.0254262	0.0238397	0	0	0	0	0	0	0	0	0	0	0.0217156	0	0	0
37	0	0	0	0	0	0.0417275	0	0	0	0.033195	0	0	0	0	0	0	0	0	0	0	0	0	0	0	0	0	0	0	0	0	0	0	0	0	0.0395194	0	0	0	0	0	0	0	0	0	0	0	0	0	0
38	0	0	0	0	0	0	0	0	0.0185627	0	0.0259903	0	0	0	0	0	0	0	0	0	0	0	0.0280574	0	0	0	0	0	0	0	0	0.0300667	0	0	0.0341608	0	0	0	0	0	0	0	0.0290464	0	0	0	0	0	0
39	0	0	0	0.0454554	0	0	0	0	0	0	0	0	0	0	0	0.0367095	0	0	0.0399868	0	0	0.0312713	0	0	0	0	0	0	0	0	0	0	0	0	0	0	0	0	0	0	0	0	0	0	0	0.0403124	0	0.04803	0
40	0	0	0.0511239	0	0.0353765	0	0	0	0	0	0.0271255	0	0	0	0	0	0	0.0405884	0.0224817	0.0192768	0	0	0	0	0	0	0	0.0372133	0	0	0	0	0	0	0	0	0	0	0	0.0196776	0	0	0	0	0	0	0	0.0278756	0.0279149
41	0	0.0326887	0.050485	0	0	0	0	0	0.0399044	0	0	0	0	0	0.027249	0	0	0	0	0	0	0	0	0.0252141	0	0	0	0	0	0	0	0	0	0	0	0	0	0	0.0321976	0	0	0	0	0	0	0	0	0	0.0499555
42	0	0	0	0	0	0	0	0	0	0	0	0	0	0	0	0	0.0381299	0	0	0	0	0	0	0.0228066	0	0	0	0	0	0	0	0	0	0	0	0	0	0	0	0	0	0	0.0497555	0	0	0	0	0	0
43	0	0	0	0	0	0	0	0	0	0	0	0	0	0	0	0	0	0	0	0	0	0.0396673	0	0	0	0	0.0192515	0	0	0	0	0	0	0	0	0.0280808	0	0	0.0494133	0	0	0	0	0	0	0	0	0	0
44	0	0	0	0	0	0	0	0	0	0	0	0	0.0374138	0	0	0.0431714	0	0	0	0	0	0	0	0	0	0	0	0	0.0227973	0	0	0	0	0	0	0	0	0	0	0	0	0.0365035	0	0.0209281	0	0	0	0	0.0482582
45	0	0	0	0	0	0	0	0	0	0	0.0507654	0	0	0	0	0	0	0	0	0	0	0	0	0	0	0	0	0.0238043	0	0	0	0	0	0	0	0	0	0	0	0	0	0	0	0.0312169	0	0	0	0	0
46	0.0387791	0	0.0420777	0	0	0	0	0	0	0	0	0	0.0388876	0	0	0	0	0.0370187	0.0384734	0	0	0	0	0.018273	0	0	0	0	0	0	0	0	0	0	0	0	0	0	0	0	0.0251737	0	0	0	0	0.0503454	0	0	0.0327562
47	0	0	0	0	0	0	0	0	0	0.0215447	0	0	0	0	0	0	0	0	0	0	0	0	0	0	0	0	0	0	0	0	0	0	0	0	0	0	0	0.0334523	0	0	0	0	0.0179435	0	0	0	0	0	0
48	0	0	0	0	0	0	0.0487273	0	0	0	0.0496454	0	0	0	0	0	0	0	0	0	0	0	0	0	0	0	0	0	0	0	0	0	0	0	0	0	0	0	0	0	0.0342475	0	0	0	0	0	0.0282316	0	0
49	0	0	0	0	0	0	0	0	0	0	0	0	0	0	0	0	0	0	0.0455274	0	0	0	0	0	0.051331	0	0	0.0398928	0	0	0	0	0	0	0	0	0	0	0	0	0	0.0291222	0	0	0	0	0	0	0
50	0	0	0	0	0.0425272	0	0.0382889	0	0	0	0	0	0	0	0	0	0	0.033935	0	0	0	0	0	0	0	0.0370871	0	0	0	0	0	0	0	0	0.0482507	0	0	0	0	0.0189971	0	0	0	0	0	0	0	0	0
51	0	0	0.0213301	0.0400194	0	0	0	0	0	0	0	0	0	0.0508372	0	0	0	0	0	0	0	0	0	0	0	0	0	0	0	0	0	0	0	0	0	0	0	0	0	0	0	0	0	0.0483713	0	0	0	0	0
52	0	0	0	0	0	0	0	0	0	0.0377972	0	0	0	0	0	0.0298437	0	0	0	0.0523254	0	0.0263662	0	0	0	0	0	0	0	0	0	0	0	0	0	0	0	0	0	0	0	0	0	0	0	0.0221062	0	0	0
53	0	0	0	0	0	0	0	0	0	0	0.0415023	0	0	0	0	0	0	0	0	0	0	0	0	0	0	0	0	0.0339693	0	0	0	0	0	0	0	0	0	0	0	0.0500584	0	0	0	0	0.0190872	0	0	0	0
54	0	0	0	0.0414302	0	0	0	0.0427514	0	0	0	0	0	0	0	0	0	0	0	0	0	0	0	0	0	0	0	0.0465949	0	0	0	0	0	0	0	0	0.0408684	0	0	0	0	0.0466127	0	0	0	0	0	0	0
55	0	0	0	0	0	0	0	0	0	0	0	0	0	0	0.0488298	0	0	0	0.0325319	0	0	0	0	0	0	0	0	0	0	0	0	0	0.0361334	0	0	0	0	0	0	0	0.0241075	0	0	0	0	0	0	0	0
56	0.0450861	0	0	0.0255094	0	0	0	0.0276853	0	0	0	0.0484117	0	0.0278892	0	0	0	0	0	0.0483721	0.0201374	0	0	0	0.051403	0.0360556	0	0	0	0	0	0	0	0	0	0	0	0	0	0	0	0	0	0	0	0	0	0	0
57	0	0	0	0	0	0	0.0332709	0	0	0	0	0	0.0224383	0	0	0	0	0	0	0	0	0	0	0	0	0	0	0	0	0	0	0	0	0	0	0	0	0	0	0.033887	0	0	0	0.0448529	0	0	0	0.0248544	0
58	0	0	0	0	0	0	0	0	0	0	0	0	0	0	0	0	0	0	0	0.0404962	0.0527868	0	0	0	0	0	0	0	0	0	0	0	0	0	0	0	0.024841	0	0	0.0306802	0	0	0	0	0	0	0	0	0.0195676
59	0	0	0	0	0	0.0309355	0	0	0	0	0	0	0	0	0	0	0	0	0.0451585	0	0	0	0	0	0	0.0396294	0	0	0	0	0	0	0	0	0	0.0323679	0	0	0	0	0	0	0	0	0	0.0364035	0	0	0
60	0	0	0.0233529	0	0	0	0.0215153	0	0	0	0	0	0	0	0	0	0	0	0	0	0	0	0	0	0	0	0	0	0.0373792	0	0	0.0505571	0	0	0	0	0	0	0.0222262	0	0	0	0	0	0	0	0	0	0
61	0	0	0	0	0	0	0	0	0	0	0	0	0	0	0	0	0	0	0	0	0	0	0	0	0.02285	0	0	0	0.036421	0	0	0	0.0453851	0	0	0	0	0	0	0	0	0	0	0	0	0	0	0	0
62	0	0	0	0	0	0	0	0	0	0	0	0	0	0	0.0435947	0	0	0	0.0358275	0	0.0307094	0	0	0	0	0	0	0	0	0.0377191	0	0.0406368	0	0	0	0	0	0.0183558	0	0	0	0	0	0	0	0	0	0	0
63	0	0	0	0	0	0	0	0	0.0381725	0	0	0	0	0	0	0	0	0	0	0	0	0	0	0.0433771	0	0	0	0	0	0	0	0.0362864	0	0	0	0	0	0	0	0	0	0	0	0	0	0	0	0.0330351	0
64	0	0	0	0	0	0.0457461	0	0	0	0	0	0	0	0	0	0	0	0	0	0	0	0	0	0	0	0	0	0	0	0	0.0511128	0	0	0	0	0	0	0.029365	0	0	0	0	0.0328414	0	0	0	0	0	0
65	0	0	0	0	0	0.0200666	0	0	0	0	0.0431895	0	0	0	0	0	0	0	0	0	0.0391298	0	0	0	0	0	0.0463856	0	0	0	0	0	0	0	0	0	0	0.0418735	0	0	0	0	0	0	0	0	0	0	0
66	0	0.0374252	0	0.0315116	0	0.0295908	0	0	0	0	0	0	0	0	0	0	0	0	0	0	0	0	0	0	0	0	0	0	0	0	0	0	0	0	0	0	0	0	0	0	0	0	0	0	0.0334896	0	0	0	0
67	0	0	0	0	0	0	0	0	0	0	0	0	0.0475815	0	0	0	0.04898	0	0	0	0	0	0	0	0	0	0	0	0	0.0314129	0	0	0	0	0	0	0	0.0233875	0	0.0381775	0	0	0	0	0	0	0	0	0
68	0.0406248	0	0	0	0	0	0	0	0	0	0	0	0	0	0.0436915	0	0	0	0	0	0	0	0	0	0	0	0	0	0	0	0	0	0	0	0	0	0	0.0363927	0	0	0	0	0	0	0.0513927	0	0	0	0
69	0	0	0	0	0	0	0	0	0	0	0	0	0	0	0.0216973	0.0478492	0	0	0	0	0	0	0	0	0	0.0375459	0	0	0	0	0	0	0.0258899	0	0	0	0	0	0.0384958	0	0	0	0	0	0	0	0	0	0
70	0	0	0	0	0	0	0	0	0	0	0	0	0	0	0	0	0	0	0.0302486	0	0	0	0	0	0	0	0	0	0	0	0	0	0	0.0468508	0	0.0488607	0	0	0	0	0	0	0	0.0236274	0	0	0	0	0.0335153
71	0	0	0	0	0	0	0	0	0	0	0.0442576	0	0	0	0	0	0	0	0	0	0	0	0	0	0	0	0	0	0	0	0	0	0	0	0	0	0	0	0	0	0	0	0	0	0	0	0	0	0
72	0	0	0	0	0	0	0	0	0	0.0397002	0	0	0	0	0	0	0	0	0	0	0	0	0	0	0	0	0.0214842	0	0	0	0	0	0	0	0	0	0	0	0	0.0320013	0	0	0	0	0	0	0	0	0
73	0	0	0	0	0	0.0479522	0	0	0	0	0	0	0	0	0	0	0.0239404	0.0337624	0	0	0	0.044653	0	0	0	0	0	0	0	0	0	0	0	0	0	0	0	0	0	0.0454485	0	0	0	0.0422276	0	0	0	0	0
74	0.0446916	0	0	0	0	0	0	0	0	0	0.0506644	0	0	0	0	0	0	0.0338797	0	0	0	0	0	0	0	0	0	0	0	0	0	0	0	0	0	0	0	0	0	0	0	0	0.0439476	0.0413972	0	0	0	0	0
75	0	0	0	0	0	0	0.0321733	0	0	0	0	0	0	0	0	0.0372302	0	0	0	0	0	0	0	0	0	0	0	0	0	0	0	0	0	0	0	0	0	0	0	0.0363602	0	0	0	0	0	0	0	0.0519715	0
76	0	0	0	0	0	0	0	0	0	0	0	0	0.0217044	0.0354922	0	0	0	0	0	0.0339078	0	0	0	0	0	0	0	0	0	0	0.0183396	0	0	0	0	0	0	0.0503495	0	0	0	0	0	0	0	0	0	0	0
77	0	0	0.0428887	0	0	0	0	0	0	0	0.0237138	0	0	0	0	0.0487804	0	0.0523896	0	0	0	0	0	0	0	0	0	0	0	0	0.0242022	0	0	0.0464048	0	0.0412697	0	0.0473221	0	0	0	0	0	0	0	0	0	0	0
78	0	0	0.0310485	0	0	0.043115	0	0	0	0	0	0	0.0402151	0	0.0335385	0	0	0	0	0	0	0	0	0	0	0	0	0	0	0	0	0	0	0	0	0	0	0	0	0	0.0491217	0	0	0	0	0	0.0366504	0	0
79	0	0	0.0531548	0	0	0	0	0	0.0500618	0	0	0	0	0	0.0508992	0	0	0	0	0	0	0	0	0	0.0415115	0	0.0421107	0	0	0	0	0.0380612	0	0	0	0	0	0	0	0	0	0	0	0.0398032	0	0.0291645	0	0	0
80	0	0	0.0242688	0	0	0	0	0	0.0330384	0.032766	0	0.0291393	0	0	0	0	0	0	0	0	0	0	0	0	0	0.0432479	0	0	0	0	0	0.0318938	0	0	0	0	0	0	0	0	0	0	0	0	0	0	0.0485498	0	0
81	0	0	0	0	0	0	0	0	0	0	0	0.0439788	0	0	0	0	0	0	0	0	0.0457194	0	0	0	0	0	0	0	0	0	0	0.0408784	0	0	0	0	0	0	0	0	0	0	0	0	0.0495764	0.0331273	0	0	0
82	0	0	0	0	0	0	0	0	0	0	0.0333559	0	0	0	0	0.0480374	0	0	0	0	0	0	0	0	0	0	0	0	0	0	0	0	0.0303289	0	0	0	0.0310683	0.0388422	0.0302574	0.0228046	0	0	0	0	0	0	0	0	0
83	0	0	0	0	0	0	0	0	0	0	0	0	0	0	0	0	0	0	0	0	0.0249681	0	0	0	0	0	0	0	0	0	0	0	0	0	0	0	0	0	0	0	0	0	0	0	0	0	0	0	0.0492525
84	0	0	0	0	0	0	0	0	0	0	0.0190692	0	0	0	0	0.0338789	0	0	0	0	0	0	0	0.0321118	0	0	0	0	0	0	0	0	0	0	0.0381527	0	0	0	0	0	0	0	0	0	0	0	0	0	0
85	0	0	0	0.0254022	0.0453436	0.0285679	0	0	0	0	0	0	0	0	0	0	0	0	0	0	0	0	0	0	0	0	0	0.0218744	0	0	0	0	0	0	0.0248121	0	0	0.0319532	0	0	0	0	0	0	0	0	0	0.0249485	0
86	0	0	0.0295248	0	0	0	0	0	0	0	0	0	0	0	0	0	0	0	0	0	0	0	0	0	0	0	0	0	0	0	0	0	0	0	0.0204559	0	0	0	0	0	0	0	0	0	0	0	0	0	0.032826
87	0	0	0	0	0	0	0	0	0	0	0	0	0.0396777	0	0	0.0194087	0	0	0	0	0	0	0	0	0	0	0	0	0	0	0	0	0	0	0	0	0	0	0	0	0	0	0	0	0	0	0	0	0
88	0	0	0	0.0483498	0	0	0	0	0	0.0204447	0	0	0	0	0	0	0	0	0	0	0	0	0	0	0	0	0	0	0	0	0	0	0	0	0	0	0	0	0	0	0	0	0	0	0.0352573	0	0	0	0
89	0	0	0	0	0	0	0	0	0.0431238	0	0	0.0302497	0	0	0	0	0.0256817	0	0	0.0385716	0	0	0	0.0388358	0	0	0	0	0	0	0	0	0	0	0	0	0	0	0	0	0	0	0.0400889	0	0	0.0473527	0	0	0
90	0	0	0	0	0	0	0	0.040684	0	0	0.0400285	0	0	0	0	0	0	0	0	0.030299	0	0	0	0	0	0	0	0	0	0	0	0	0.0475407	0	0	0	0	0	0	0	0.0197769	0	0	0	0	0	0	0	0
91	0	0	0	0	0	0	0.0250877	0	0	0	0.0389186	0	0	0	0	0	0	0	0	0	0	0.0298915	0	0	0	0.0405951	0	0	0	0	0	0	0	0	0	0	0	0	0	0	0	0	0	0	0	0	0	0	0
92	0.0491032	0	0	0	0	0	0	0.031758	0	0	0	0	0	0	0	0	0	0	0	0.0272707	0	0.0417807	0	0	0	0	0	0	0.0219507	0	0	0	0	0	0	0	0	0	0	0.0484554	0	0.0307056	0	0	0	0	0	0.0390881	0
93	0	0	0	0	0	0	0	0	0	0	0	0	0	0	0	0.0203308	0	0	0	0	0	0.0231676	0	0	0	0	0	0	0	0	0	0	0	0	0	0	0.0323514	0	0	0	0	0	0	0	0.0307963	0	0	0	0
94	0	0	0	0	0	0	0	0	0	0	0	0	0	0	0.0399626	0	0.0408127	0	0	0	0	0.0397189	0	0.0205463	0	0	0	0	0.0320953	0	0	0	0	0	0	0.0450686	0	0	0	0	0	0	0	0	0	0	0	0.0343713	0
95	0	0	0	0	0	0	0	0	0	0.0203107	0	0	0	0	0	0	0	0	0	0	0	0	0	0	0	0	0	0.0372458	0	0	0	0	0	0	0	0.0436436	0	0	0	0	0	0	0	0	0	0	0	0	0
96	0	0	0	0	0	0	0	0	0	0	0	0	0	0	0	0	0.0483307	0	0	0	0	0	0	0	0	0	0	0	0	0	0	0	0.0273839	0	0	0	0	0	0	0	0	0	0	0	0	0	0	0	0
97	0	0	0	0	0	0	0	0	0	0	0	0	0	0	0	0	0	0	0	0	0	0	0	0	0	0	0	0	0	0	0.0307723	0	0	0.0399035	0	0	0	0	0	0	0	0	0	0	0	0	0	0	0
98	0	0	0	0	0	0	0	0	0	0	0	0	0	0	0	0	0.0264105	0	0	0	0	0	0	0	0.0434558	0	0	0	0	0	0	0	0	0.0499444	0	0	0.0264294	0	0	0	0.0454431	0	0	0	0.0344725	0	0	0	0
99	0	0	0	0	0	0	0.0532107	0	0	0	0	0	0	0.0205938	0	0	0	0	0	0.0320648	0	0	0	0.0497647	0	0	0	0	0	0	0	0.0386908	0	0	0	0	0	0	0	0	0	0	0	0	0	0	0	0	0
100	0	0	0	0	0	0.0341091	0	0	0	0	0	0	0	0	0	0	0	0	0	0	0	0	0	0.0238731	0	0	0	0	0	0	0	0	0	0	0	0	0	0	0	0	0	0	0	0	0	0	0	0	0.0438559
101	0	0	0	0	0	0	0.0251368	0.0235872	0	0	0	0	0	0	0	0	0	0	0	0	0	0.0389497	0	0	0	0	0	0	0	0	0	0	0.0217431	0	0	0	0	0.0383263	0	0	0	0.0524581	0	0	0.0496826	0	0	0	0
102	0	0.0214481	0	0	0	0	0	0.0465224	0	0	0	0	0	0	0	0	0	0	0	0.0388702	0	0	0	0	0	0	0	0	0	0	0	0	0	0	0	0	0	0.0272738	0	0.0252516	0	0.0219131	0	0	0	0.0280323	0	0	0
103	0.0521985	0	0	0.0190311	0	0	0	0.0399091	0	0	0	0.0288294	0	0	0	0	0.049697	0	0.0196653	0	0	0	0	0	0	0	0	0	0	0	0	0.0440514	0	0	0	0	0	0	0	0	0	0	0	0	0	0	0	0	0
104	0	0.0489124	0	0	0	0	0	0	0	0	0	0	0.0324169	0	0.03682	0	0.0245015	0	0	0	0	0	0	0	0	0	0	0	0	0	0	0	0	0	0	0	0	0	0	0	0	0	0.040951	0.0446644	0	0	0	0	0
105	0	0	0	0	0.0326543	0	0	0	0	0	0	0	0	0	0	0	0	0	0	0	0	0	0	0	0	0	0	0	0.0475977	0	0	0	0.0354387	0	0	0	0	0	0	0	0	0	0	0.0457334	0	0	0	0	0
106	0.052075	0	0	0	0.0317376	0	0	0	0	0	0	0	0	0	0	0	0	0.0471985	0	0	0	0	0	0	0	0	0	0	0	0	0	0	0	0	0	0	0.0353402	0	0	0	0	0	0	0	0	0	0.0202063	0	0
107	0	0.0228535	0	0.0415554	0	0	0	0	0	0	0	0	0	0	0	0	0	0	0	0	0	0	0	0	0	0	0	0	0	0	0	0	0	0	0	0	0	0	0	0	0	0	0	0	0	0	0	0	0
108	0	0	0	0	0.0285473	0	0	0	0	0.0318359	0	0	0	0	0	0	0.0329542	0	0	0	0	0	0	0	0.0233923	0	0	0	0	0	0	0.0354886	0	0	0	0	0	0	0	0	0	0	0	0	0	0	0	0	0.0410267
109	0	0	0	0	0	0	0	0	0	0	0	0	0	0	0	0	0	0	0	0	0	0	0	0	0	0	0	0	0	0	0.0514178	0.0241144	0	0	0	0	0.031331	0	0	0	0	0	0	0	0	0	0	0	0
110	0	0	0	0	0	0	0	0	0	0	0.0512785	0.018059	0	0	0	0	0	0	0	0	0	0	0	0.0333375	0	0.0351748	0	0	0	0	0	0	0	0	0	0	0	0	0	0	0	0.0427305	0	0	0	0	0.0303988	0	0
111	0	0	0	0.0229059	0	0	0.0186191	0	0	0	0	0	0.0529927	0	0	0	0	0.0340074	0	0	0	0	0	0	0	0	0.0280355	0	0	0	0	0	0.0205883	0	0	0	0	0	0.0368954	0	0	0	0	0	0	0	0	0.0440978	0
112	0	0	0	0	0	0	0	0	0	0	0	0	0	0	0.0418667	0	0	0	0	0	0	0	0	0	0	0.0413006	0	0	0.039577	0	0	0	0	0	0.0191139	0	0	0.0489937	0	0	0	0	0	0.047907	0	0	0	0	0
113	0	0	0	0	0	0	0	0	0.0403281	0	0	0.0189153	0	0.0469826	0	0	0	0	0.0509605	0	0	0	0	0	0	0	0	0	0	0	0.0251502	0	0	0	0.0278373	0	0	0	0	0	0	0	0	0	0	0	0	0	0
114	0	0	0.0416976	0	0	0	0	0	0	0	0	0	0	0	0	0	0	0	0	0	0	0	0.0438256	0	0	0	0	0.0316821	0	0	0	0	0	0	0	0	0	0	0	0	0	0	0	0	0.0313109	0	0	0	0
115	0.0364328	0	0	0	0	0	0	0	0	0.0395767	0	0	0	0	0	0	0	0	0	0.0416877	0.0234769	0	0	0	0.0222821	0.0220879	0	0	0	0	0	0	0	0	0	0	0	0	0	0	0	0	0	0	0	0	0	0	0.0442746
116	0	0.0267075	0.0247133	0	0	0	0	0	0	0.0333483	0	0	0	0.028817	0	0	0	0.0221022	0	0	0.0424004	0	0	0	0	0	0.0458335	0	0	0	0	0	0	0	0	0	0	0	0	0	0.0413857	0	0	0	0	0	0	0	0
117	0	0	0	0	0	0	0	0	0	0	0.0513483	0	0	0	0.0452337	0	0	0	0	0	0	0	0	0	0	0	0	0	0	0	0	0	0	0	0.0187778	0	0	0	0.0376831	0.0363775	0	0	43	0	0	0	0	0	0
118	0	0	0	0	0	0	0	0	0	0	0	0	0	0	0.0206927	0.0243389	0	0	0	0	0	0	0	0	0	0	0	0	0	0	0	0	0	0	0	0	0	0	0	0.0207892	0	0	0	0	0.0233798	0	0	0	0
119	0	0	0	0	0	0	0	0	0	0.0406012	0	0	0	0	0.0428027	0	0	0	0	0	0	0	0	0	0	0	0	0	0	0	0	0	0	0	0	0.0200735	0	0	0	0	0	0	0	0	0	0	0	0.0443143	0
120	0	0.0411301	0	0	0	0	0	0	0	0	0	0.0505712	0.0438674	0	0	0	0	0	0	0	0	0	0	0.0395169	0	0.0376751	0	0	0	0	0	0	0	0	0	0	0	0	0	0	0	0	0	0	0	0	0	0	0
121	0	0	0	0	0	0	0	0	0	0	0	0	0	0	0	0	0	0.0482675	0	0	0	0	0.0518475	0	0	0.0247535	0.02928	0	0	0	0	0	0	0	0	0	0	0	0	0	0	0	0	0	0	0	0	0	0
122	0	0	0	0	0.0194701	0	0	0	0	0	0	0	0.0357512	0	0	0	0	0	0	0	0	0	0	0	0	0.038236	0	0	0	0	0	0.0256227	0	0	0	0	0	0	0	0	0.0375046	0	0	0	0	0	0	0	0
123	0	0	0	0	0	0	0.029782	0.0268969	0.0207869	0	0	0	0	0	0	0	0	0	0	0	0	0	0	0	0	0	0	0	0	0.0346162	0	0	0	0	0	0	0	0	0	0	0	0	0	0	0	0	0.0235819	0	0
124	0	0	0	0	0	0	0	0	0	0	0	0	0	0	0	0	0	0	0	0	0	0	0	0	0	0	0	0	0	0	0	0.0227457	0	0.0251644	0	0	0	0	0	0	0.0383781	0	0	0.0440501	0	0	0	0	0.0398266
125	0.0309103	0	0	0	0.0369956	0	0	0	0	0	0	0	0	0	0	0	0	0	0	0	0	0	0	0	0	0	0.0524869	0	0	0	0	0	0	0	0	0	0	0	0	0	0	0	0	0	0	0	0	0	0
126	0	0	0	0	0	0	0	0	0	0	0	0	0	0	0	0	0	0	0	0	0	0	0	0	0	0	0	0	0	0	0	0.0238381	0	0	0	0	0	0	0.0504373	0	0	0	0	0	0	0	0	0.0325852	0
127	0	0	0	0	0	0	0	0	0	0	0	0	0.0476718	0	0.0335093	0	0	0	0	0	0	0	0	0	0	0	0	0	0	0	0	0	0	0	0	0	0	0	0	0	0	0	0	0	0	0	0	0	0
128	0	0	0	0	0	0	0	0.0338568	0	0	0.0253186	0	0	0	0	0	0	0	0	0	0	0	0	0	0	0.0264945	0	0	0	0	0	0	0	0	0	0	0	0	0	0.0233102	0	0	0	0	0	0	0	0	0
129	0	0	0	0	0	0	0	0	0	0	0	0	0.0194651	0	0.0296827	0	0	0	0	0	0	0	0	0	0	0	0	0.0344858	0	0	0	0	0	0	0.0433685	0	0	0	0	0	0	0	0	0	0	0	0	0	0
130	0	0	0	0	0	0	0	0	0	0	0.0459811	0	0	0.0207623	0.0243298	0	0	0	0	0	0	0	0	0	0	0	0	0.0314263	0	0	0	0	0	0	0	0	0	0	0	0	0.033232	0.0414678	0	0.0320225	0	0	0	0	0
131	0	0	0	0	0	0	0	0	0	0	0	0	0	0	0	0	0	0	0.0494305	0	0	0	0	0	0	0.0455522	0	0	0	0	0	0	0	0	0	0	0	0	0.0232376	0	0	0	0	0	0	0	0	0	0
132	0	0	0	0	0	0	0	0	0	0.0440479	0	0	0	0	0	0	0	0	0	0	0	0	0	0	0	0	0	0	0	0	0	0.0511716	0	0	0	0	0	0	0	0	0	0	0	0	0	0	0	0	0
133	0	0	0.0533113	0.0275725	0	0	0	0	0	0.0525276	0	0.0334439	0	0	0	0	0	0	0	0	0	0	0	0	0	0	0	0	0	0	0.0494942	0	0	0	0	0	0.0486137	0	0.0506804	0	0	0	0	0	0	0.0232615	0	0	0
134	0	0	0	0.0327286	0	0	0.0299041	0	0	0	0	0	0	0	0	0	0	0	0	0	0	0	0	0	0	0.0259907	0	0	0	0	0.0481279	0	0	0	0	0	0	0	0	0	0	0	0	0	0	0	0	0	0
135	0	0	0	0	0.0535478	0	0	0	0	0	0	0.0414349	0	0	0	0	0	0	0	0	0	0	0	0	0	0	0	0.0422942	0.0235441	0	0	0	0.0206895	0	0	0	0	0	0.0520183	0	0	0	0	0	0	0	0	0	0
136	0.0459706	0	0.0364501	0	0	0	0	0	0	0	0	0	0	0	0	0	0.0296201	0	0	0	0	0	0	0	0.020865	0	0	0	0	0	0	0	0	0	0	0	0	0	0	0.0282846	0	0	0	0	0	0	0	0	0
137	0	0.0402262	0	0	0	0	0	0	0.0312623	0.0479846	0	0	0	0	0.0404348	0	0.0217232	0.0243383	0	0	0.040827	0	0.0189494	0	0	0	0	0	0	0	0	0.0252963	0	0.0335641	0.0359689	0	0	0	0	0	0	0	0	0	0	0	0	0	0
138	0	0.0323511	0	0	0	0	0	0	0	0	0	0	0	0	0	0	0	0	0	0.031677	0	0	0	0	0	0	0	0.0326506	0	0	0	0	0.0432865	0	0	0	0	0	0	0	0	0	0	0	0.0356384	0	0	0	0
139	0	0	0	0	0	0	0.0353894	0	0	0	0	0	0	0	0	0	0	0	0	0	0.051313	0	0	0.0365583	0	0.0375753	0	0	0	0	0	0	0	0	0	0	0	0	0	0	0	0.0534026	0	0	0	0	0	0.0304473	0
140	0	0	0	0	0	0	0	0	0	0	0.0462829	0	0	0	0	0.0314036	0	0	0	0	0	0	0	0	0	0	0	0	0	0.0264651	0	0	0	0	0	0.0393721	0.0475235	0	0	0	0	0	0	0	0	0.0199407	0	0	0
[truncated: 91 more columns]

## Sheet: wDS - wDS
wDS
wDS	1	2	3	4	5	6	7	8	9	10	11	12	13	14	15	16	17	18	19	20
1	0	0	-0.130103	-0.111769	0	-0.134968	0	-0.129652	-0.123997	-0.113699	0	0	0	-0.13457	-0.129002	0	-0.13741	-0.118066	-0.153651	0
2	0	0	0	-0.126591	0	0	-0.14074	-0.143086	-0.152604	0	-0.133885	-0.141518	0	0	-0.114123	-0.118163	0	-0.161435	-0.153863	-0.140047
3	-0.146389	0	0	-0.120931	-0.118385	0	-0.101794	-0.144839	0	0	-0.143845	-0.13215	0	-0.126568	-0.125186	-0.126844	-0.115627	0	0	0
4	-0.10736	0	0	-0.138637	0	-0.129641	0	-0.102627	0	-0.117141	0	0	0	-0.133943	0	-0.137048	-0.126618	-0.13064	-0.125978	-0.128719
5	-0.114594	0	-0.131587	-0.108942	-0.1202	0	0	-0.139948	-0.140019	0	0	-0.140635	-0.148647	0	-0.107083	0	0	-0.152459	0	-0.112049
6	-0.116065	0	0	0	-0.133266	0	-0.123888	-0.148372	0	-0.149225	-0.152372	-0.133915	0	-0.129243	0	-0.129387	-0.124086	0	-0.144461	0
7	0	0	0	0	-0.116367	-0.110581	0	-0.123226	0	0	-0.101654	-0.13118	0	-0.113588	-0.118098	-0.144097	0	-0.129709	-0.109086	-0.141964
8	0	0	0	-0.125899	-0.141297	0	0	-0.141754	-0.103563	-0.108081	-0.101971	-0.112624	-0.141765	0	0	-0.104632	0	-0.11348	0	-0.126073
9	0	-0.126676	-0.13995	-0.135526	-0.123623	0	0	-0.15973	-0.158173	-0.137405	0	-0.133365	0	-0.122271	0	-0.129649	0	0	-0.136021	0
10	-0.130304	0	0	0	-0.115346	-0.112526	0	-0.112531	0	0	-0.15372	-0.146642	-0.160324	-0.130535	-0.137206	0	-0.125558	0	-0.123763	0
11	0	-0.14768	-0.145416	-0.12952	0	0	-0.102376	0	0	0	-0.120339	-0.144089	-0.155671	-0.11832	-0.141685	-0.111764	0	0	-0.109595	0
12	-0.105622	0	0	0	0	0	-0.107417	-0.13782	-0.131436	0	-0.135172	0	0	-0.122933	-0.116681	-0.126339	-0.117971	0	-0.132572	-0.146721
13	-0.138864	0	-0.140279	-0.151278	-0.122373	0	0	-0.135436	-0.139488	0	-0.132069	-0.13313	-0.129133	-0.110579	0	0	0	0	-0.128766	0
14	0	0	0	0	-0.117683	-0.131571	-0.112588	-0.112491	0	-0.108808	0	-0.1222	-0.128804	-0.0958917	0	-0.0968871	0	0	-0.117247	-0.146739
15	0	0	0	-0.123345	0	-0.147927	0	-0.118663	-0.115304	-0.146438	0	-0.139456	-0.117925	0	-0.155285	0	-0.147463	0	-0.154694	-0.120364
16	-0.143419	-0.148139	-0.136818	-0.139469	0	0	-0.108009	-0.111422	-0.129009	0	0	0	-0.122195	-0.101953	0	0	0	0	-0.121561	-0.122008
17	0	-0.115357	-0.132601	-0.110833	0	0	-0.142709	0	0	0	-0.127448	-0.120307	-0.14008	-0.113587	0	0	-0.121218	0	-0.125768	-0.124124
18	-0.133998	-0.116958	0	0	-0.153218	0	0	0	0	-0.13888	-0.119936	0	-0.145842	0	-0.150243	-0.13852	0	-0.128409	-0.118479	-0.127786
19	0	-0.141338	0	-0.139138	0	0	-0.0990384	0	-0.110951	-0.112222	-0.143861	0	-0.143688	0	-0.128571	0	0	-0.140272	-0.119387	-0.127859
20	-0.131477	-0.137611	-0.11822	0	-0.146655	0	0	-0.147201	0	-0.127675	0	0	-0.127658	-0.126364	0	-0.112098	0	-0.150624	-0.117753	0
21	-0.132813	0	0	-0.146344	0	-0.123972	0	-0.114982	0	-0.137897	-0.100181	-0.130712	-0.13368	0	0	-0.116322	0	0	-0.126541	-0.154386
22	0	-0.142671	-0.141616	0	-0.12482	-0.107351	-0.124314	0	-0.113472	0	0	0	-0.13163	0	0	-0.125803	-0.104453	0	-0.124339	-0.151564
23	-0.128978	-0.120735	-0.130765	-0.134828	0	0	-0.136229	0	0	0	-0.13988	-0.118955	0	-0.110748	-0.139677	0	-0.14446	0	-0.131292	0
24	-0.138421	-0.142312	-0.11844	-0.115384	0	-0.110686	-0.116186	-0.117214	0	-0.140621	0	0	0	0	-0.130094	0	0	-0.146023	0	-0.150493
25	-0.131895	-0.110937	-0.104883	-0.12303	-0.107677	0	0	-0.126549	0	-0.109275	0	-0.142153	0	0	0	-0.115806	-0.143678	0	0	-0.15264
26	0	-0.133588	-0.12969	-0.126189	-0.14196	0	0	-0.12325	-0.135992	-0.126986	-0.150915	0	0	-0.135065	-0.12778	-0.143036	0	0	0	0
27	0	0	-0.108475	-0.111835	0	0	-0.108792	-0.118974	0	0	0	-0.116979	-0.13597	-0.138979	-0.130991	-0.108581	-0.135492	-0.121547	0	0
28	-0.147731	0	-0.125529	-0.145429	-0.133749	0	0	-0.150134	-0.125311	0	-0.111017	0	-0.133529	-0.119999	0	0	0	-0.132423	0	-0.13285
29	0	-0.116407	0	-0.12247	0	0	-0.133849	-0.124375	-0.127214	-0.107434	0	0	-0.149032	0	0	-0.116219	-0.118638	-0.138362	-0.118098	0
30	-0.140907	0	-0.142218	-0.16342	-0.140481	0	0	0	0	-0.14935	0	0	-0.131055	-0.114064	-0.141778	0	-0.131331	-0.134284	-0.145874	0
31	-0.131785	-0.134699	-0.150257	-0.150278	0	0	0	0	-0.123468	-0.120997	-0.111415	0	0	-0.129086	0	-0.129718	0	0	-0.141968	-0.123554
32	-0.11931	-0.133176	-0.131564	-0.141195	0	-0.110592	-0.101021	0	-0.139103	-0.134284	0	0	0	0	-0.141026	0	0	0	-0.11534	-0.126215
33	0	0	0	-0.145408	-0.140472	-0.139406	-0.127555	0	-0.142691	0	-0.1238	0	-0.115075	-0.135269	-0.126059	0	0	-0.130958	-0.138648	0
34	0	-0.119411	0	0	0	0	0	0	-0.135303	0	-0.101785	-0.131418	-0.117191	-0.127533	-0.118561	0	-0.105259	-0.131969	-0.131413	-0.142237
35	0	-0.110999	-0.121934	-0.126167	-0.102891	0	0	-0.0953709	0	0	-0.129833	0	-0.138435	0	-0.124883	0	-0.113784	-0.134411	0	-0.148061
36	-0.129593	0	0	-0.146528	0	0	-0.10851	0	0	0	-0.113904	-0.113547	-0.14726	-0.126548	-0.147066	-0.103312	-0.125074	0	0	-0.150398
37	-0.141766	-0.158102	0	0	-0.151001	0	-0.139562	-0.119947	0	-0.137205	0	0	-0.157102	0	-0.15312	-0.116967	0	-0.143157	0	-0.135148
38	0	-0.130893	0	0	-0.131907	-0.131759	0	-0.124676	-0.113429	0	0	0	0	-0.0899666	-0.128274	0	-0.129385	-0.113984	-0.132601	-0.102751
39	-0.139209	0	-0.119826	0	-0.15493	0	0	0	-0.138998	-0.119495	-0.148876	-0.126906	-0.151579	0	-0.119369	0	-0.145769	0	-0.120826	0
40	-0.149822	-0.136525	-0.12733	0	0	0	-0.148359	-0.134885	0	-0.132125	-0.137651	0	-0.127178	-0.119864	-0.136471	-0.11343	0	0	0	0
41	0	0	0	-0.13033	0	-0.133066	-0.110063	-0.12591	-0.128858	-0.110656	-0.123707	0	-0.121883	0	-0.118682	0	-0.124771	-0.136117	0	0
42	-0.124152	0	-0.125323	0	0	-0.110009	0	-0.134883	0	-0.153793	0	-0.117523	0	0	-0.137814	0	-0.145034	-0.119278	-0.14906	-0.131543
43	0	-0.132547	-0.130693	-0.118427	-0.138179	-0.122337	0	-0.123249	0	-0.135883	0	-0.112042	-0.120206	0	-0.103153	0	-0.121426	0	0	0
44	-0.11577	-0.107407	0	0	-0.132781	-0.142928	0	-0.116729	-0.141802	-0.148439	0	-0.106508	0	-0.132288	0	-0.117558	-0.112576	0	0	0
45	0	-0.137253	0	0	-0.147171	-0.12903	0	-0.135459	-0.129901	-0.127489	0	-0.119481	0	0	0	0	-0.111903	-0.142399	-0.126994	-0.124604
46	0	0	-0.115542	-0.141064	0	0	0	-0.128678	-0.121539	-0.108016	0	-0.123841	0	0	-0.122074	-0.102341	-0.145503	-0.118884	0	-0.127716
47	-0.155865	-0.125484	-0.158488	0	-0.145302	-0.14411	0	-0.138177	0	0	0	0	0	-0.153069	-0.122395	-0.142985	-0.107536	0	0	-0.125465
48	-0.133184	-0.14046	0	-0.142693	0	-0.120032	0	-0.133103	-0.144932	-0.144389	-0.125544	-0.121285	0	0	0	-0.133754	0	0	-0.144658	0
49	-0.143575	-0.148781	0	0	0	0	-0.128205	0	-0.135232	-0.144197	-0.124201	-0.139785	0	-0.122756	0	-0.107674	0	-0.137105	-0.113946	0
50	-0.164197	0	-0.136405	0	-0.140638	-0.159346	0	-0.133525	0	0	-0.162621	-0.165775	0	-0.131248	0	-0.126474	0	-0.137977	0	-0.14524
51	0	0	-0.121851	-0.160024	-0.133222	-0.135917	0	-0.151565	0	0	-0.128248	0	-0.158658	-0.12659	-0.132229	0	-0.12839	0	-0.130656	0
52	-0.120173	0	-0.145104	0	0	-0.105106	0	0	-0.118476	-0.13588	-0.100997	0	-0.109298	0	-0.128403	-0.128545	0	-0.11366	0	-0.130958
53	-0.138902	-0.13207	0	0	0	-0.0981594	0	-0.14317	-0.112707	0	-0.118807	0	-0.138043	-0.106814	-0.117779	0	0	0	-0.102234	-0.147611
54	-0.117775	0	-0.109109	-0.116052	-0.110089	0	0	-0.140704	-0.121681	-0.137856	0	0	0	-0.113395	-0.107024	-0.132357	-0.117219	0	0	0
55	0	-0.125359	0	-0.136516	-0.127809	0	0	0	-0.142838	-0.112193	-0.109529	-0.136189	-0.118152	0	0	-0.105473	-0.110412	0	0	-0.141831
56	-0.127301	0	0	-0.123615	0	-0.130292	0	-0.146806	-0.151573	0	-0.116364	-0.140545	-0.136051	-0.108344	0	0	-0.12448	0	-0.121579	0
57	0	-0.13853	-0.130477	0	-0.136371	0	0	0	0	-0.108103	-0.104879	-0.108804	0	0	0	-0.128888	-0.13471	-0.138385	-0.125993	-0.117227
58	0	-0.146056	0	-0.116066	0	0	0	-0.123328	-0.105311	-0.124716	0	-0.146834	-0.138751	0	0	-0.140219	-0.136475	-0.141231	-0.116583	0
59	-0.139405	0	0	-0.108007	-0.138652	-0.124369	-0.138669	0	-0.144211	0	-0.124722	0	-0.146691	-0.102829	0	-0.106799	0	-0.121265	0	0
60	-0.135965	0	-0.131412	0	-0.120085	0	0	0	0	-0.118263	-0.13316	-0.139104	0	0	0	-0.12567	-0.104825	-0.146519	-0.130405	-0.108792
61	-0.113194	0	-0.117896	-0.124029	-0.112078	0	-0.138346	0	0	-0.148375	0	-0.12161	0	-0.130412	-0.145527	0	-0.122739	-0.116526	0	0
62	0	-0.145595	0	-0.108146	0	0	0	-0.116601	0	-0.121134	-0.121105	0	-0.142694	0	0	-0.106107	-0.119068	-0.112113	-0.104309	-0.137942
63	0	0	0	-0.136793	-0.149248	-0.118406	-0.11505	-0.130707	-0.135249	0	-0.148934	0	0	0	-0.151061	0	-0.119028	-0.143577	0	-0.126996
64	-0.106984	0	-0.139721	0	-0.132002	-0.126998	-0.126292	-0.142253	0	0	-0.123963	-0.13527	0	-0.131785	0	0	0	0	-0.141571	-0.121287
65	0	0	0	0	0	-0.142997	0	-0.119652	-0.129261	-0.129067	-0.146371	0	0	-0.121409	0	-0.128987	-0.127207	-0.12678	-0.130071	-0.133789
66	0	-0.130184	-0.139528	0	-0.135518	-0.116634	-0.0996449	-0.133084	-0.109658	0	-0.120976	0	-0.149765	-0.113033	0	-0.127955	0	0	0	0
67	-0.136911	-0.130867	0	-0.140538	0	-0.124106	0	-0.120858	0	-0.117106	0	0	0	0	-0.119989	-0.112728	0	-0.134182	-0.113011	-0.136016
68	0	-0.131492	0	-0.114864	0	0	0	-0.138961	-0.128818	-0.134687	0	-0.120575	-0.13095	-0.123423	-0.102938	0	-0.123497	-0.129713	0	0
69	0	-0.136692	0	0	0	-0.124612	-0.10384	-0.144572	-0.109576	0	0	-0.142386	0	-0.120831	-0.126511	0	-0.14693	-0.14609	0	-0.132623
70	-0.152729	-0.146332	-0.132929	-0.127376	0	-0.122886	-0.129464	-0.131156	0	-0.128587	-0.124121	0	-0.142774	0	0	0	-0.126694	0	0	0
71	0	0	-0.111291	-0.12879	-0.144674	0	0	-0.101869	0	0	0	-0.11769	-0.105895	-0.134814	-0.102429	-0.113364	0	-0.132016	0	-0.117677
72	0	-0.107499	0	-0.103212	0	-0.113135	0	0	-0.137185	0	-0.137308	-0.109997	-0.125605	-0.117944	0	-0.119547	0	-0.104436	0	-0.121438
73	0	-0.123966	0	0	0	0	-0.122136	0	0	-0.118899	-0.116356	-0.144465	-0.154049	0	-0.121074	-0.124853	0	-0.148622	-0.111027	-0.138633
74	0	-0.139188	0	-0.123732	0	0	-0.115396	-0.127037	-0.119595	-0.116821	-0.122569	-0.157424	0	0	-0.141624	0	-0.128884	0	0	-0.153405
75	0	-0.148376	-0.151271	0	0	-0.144866	-0.111727	-0.124242	-0.114192	0	-0.145523	0	-0.132498	-0.125527	-0.128136	0	0	0	0	-0.126102
76	0	0	-0.140601	-0.136781	0	0	-0.104084	0	0	-0.133563	-0.129384	-0.149324	0	-0.132969	-0.114185	-0.125533	0	-0.147716	-0.120824	0
77	0	-0.123526	0	-0.114777	-0.119341	0	-0.124847	0	0	0	-0.12328	-0.130688	0	-0.133263	0	0	-0.113568	-0.147353	-0.135737	-0.16238
78	0	0	0	-0.138817	-0.124264	-0.121015	-0.125043	0	0	-0.1194	0	-0.118957	-0.140588	0	-0.128943	0	0	-0.118253	-0.101057	-0.142151
79	0	-0.145865	0	-0.125322	0	-0.112619	-0.142088	-0.114479	-0.145609	-0.144281	0	0	-0.147058	-0.125255	-0.115258	0	0	0	-0.119643	0
80	-0.124048	-0.13184	-0.139916	-0.136563	0	-0.128012	0	0	0	0	-0.14031	0	0	-0.134416	0	-0.139374	0	-0.141676	-0.163659	-0.146616
81	0	-0.152677	0	-0.137508	0	0	-0.127889	0	-0.152429	0	-0.142287	-0.156008	0	-0.164598	0	-0.12022	-0.161017	-0.131654	-0.132778	0
82	0	-0.139848	-0.125401	0	-0.140544	-0.145167	-0.142138	0	0	-0.148764	-0.114582	0	-0.113367	0	-0.125751	0	-0.101568	0	0	-0.128367
83	-0.141132	0	-0.111083	-0.116385	-0.119493	0	0	0	0	0	-0.106159	-0.133168	0	0	-0.14029	0	-0.129147	-0.118869	-0.132812	-0.124427
84	-0.122193	-0.108423	0	-0.134548	0	0	-0.127678	-0.126047	-0.135431	0	0	-0.151254	-0.121346	0	-0.125995	-0.129384	-0.13498	0	0	0
85	-0.121953	-0.148515	-0.120498	0	-0.161528	-0.147174	-0.117729	0	-0.122135	-0.132804	0	0	-0.132384	0	-0.133402	-0.112467	0	0	0	0
86	0	-0.107753	0	0	-0.0992349	-0.0926615	-0.0980983	0	-0.112256	-0.095135	-0.0980912	0	-0.127722	-0.114663	0	0	0	-0.134487	0	-0.136059
87	0	-0.10536	-0.118238	0	-0.114519	-0.133594	-0.121637	-0.112508	-0.141271	-0.112437	0	-0.14052	-0.10631	0	0	0	-0.108353	0	0	0
88	0	0	0	-0.131944	-0.127603	0	0	-0.133865	-0.125858	0	0	0	-0.119921	-0.121515	-0.123485	-0.105331	-0.116825	-0.127716	-0.124813	0
89	0	0	0	0	0	0	0	-0.113415	-0.103865	-0.13144	-0.140957	0	-0.133046	-0.10045	-0.127762	-0.119389	-0.111736	-0.144669	-0.141755	0
90	-0.140957	0	-0.136541	-0.152242	-0.130797	0	0	-0.156171	0	0	-0.1164	0	-0.145717	0	-0.125532	0	-0.121559	0	-0.148184	-0.16577
91	-0.115166	0	-0.114449	-0.138035	0	-0.126509	0	0	0	-0.116722	0	-0.139333	-0.110618	-0.137047	-0.103427	-0.111356	0	0	0	-0.10879
92	0	0	-0.111279	0	-0.144989	0	0	-0.14589	0	0	-0.139687	-0.130342	-0.130912	-0.122251	-0.112425	-0.133294	0	-0.117673	-0.1208	0
93	0	0	-0.127457	-0.151776	-0.130213	0	-0.118023	0	-0.153785	0	-0.145011	0	-0.131279	0	-0.137878	-0.1061	-0.143778	-0.126013	0	0
94	-0.147424	-0.122653	-0.14326	0	-0.136373	0	-0.120449	0	-0.148935	0	-0.128268	0	0	0	-0.124444	0	-0.134633	-0.130193	0	-0.160837
95	-0.128527	-0.146256	-0.0993771	-0.12174	0	-0.108986	-0.118363	0	0	-0.102013	0	0	-0.122813	-0.123175	0	0	-0.13517	-0.115301	0	0
96	0	-0.140596	0	0	0	0	-0.127356	-0.107767	-0.129879	-0.136132	-0.126526	-0.134347	-0.107767	-0.118632	-0.12103	0	0	-0.122374	0	0
97	0	0	0	0	-0.125951	-0.119697	-0.139357	-0.112797	-0.145841	0	0	0	-0.135686	-0.141717	-0.137206	-0.101257	0	-0.135389	-0.107806	0
98	0	-0.118674	-0.12932	-0.126361	0	-0.119792	0	0	-0.137616	-0.138213	-0.136472	0	0	0	-0.123895	-0.121567	0	0	-0.121239	-0.161545
99	0	-0.133673	-0.146247	0	0	-0.119353	0	-0.152711	0	-0.136013	0	0	-0.117658	-0.109976	0	-0.10984	-0.125128	0	-0.130505	-0.144982
100	-0.133718	0	-0.146778	-0.14762	0	0	-0.141745	-0.148871	0	0	-0.109482	0	0	-0.128343	-0.13757	-0.110172	-0.145397	0	0	-0.121627
101	-0.110287	0	-0.112413	0	-0.127715	0	-0.12894	0	-0.116512	-0.132046	-0.124406	0	0	-0.126832	0	-0.114982	0	-0.108951	0	-0.135391
102	0	-0.125315	-0.112107	-0.126062	-0.105246	-0.125863	0	-0.139432	-0.123093	0	-0.114354	0	0	-0.106824	0	0	-0.133647	0	0	-0.136208
103	0	-0.128092	0	-0.139681	-0.138644	0	-0.118352	-0.126058	-0.125667	0	-0.0936267	0	-0.116852	0	-0.136008	0	-0.110439	0	-0.114883	0
104	-0.125136	-0.145024	0	-0.131817	-0.137384	0	-0.127713	-0.121526	-0.142607	0	-0.155816	0	0	0	-0.122041	-0.144832	0	-0.131407	0	0
105	-0.121532	0	-0.136159	-0.126989	0	0	0	-0.121712	-0.11444	0	-0.106049	-0.107137	0	0	-0.117517	-0.114711	-0.136991	0	-0.122142	0
106	-0.139861	-0.138831	-0.127689	0	-0.122702	0	-0.116702	-0.134084	0	-0.121087	0	-0.124385	0	0	-0.106155	-0.124846	-0.107276	0	0	0
107	-0.12668	-0.133395	-0.13888	-0.108443	0	-0.133248	0	0	-0.137976	0	-0.127823	0	0	-0.117022	-0.134159	0	0	-0.135324	0	-0.12651
108	0	-0.121619	-0.122061	0	0	0	0	-0.13203	-0.102892	0	-0.115382	0	0	-0.107863	-0.131954	-0.109653	0	-0.0939016	-0.0993417	-0.0989882
109	-0.152818	-0.136493	0	0	-0.140908	-0.147793	0	0	-0.153819	0	-0.127285	0	0	-0.147624	0	-0.106753	0	-0.156161	-0.115113	-0.135316
110	-0.1529	0	-0.139652	-0.150777	0	0	-0.106872	-0.110643	0	-0.14169	-0.122793	-0.130759	0	-0.137464	0	-0.130682	0	0	-0.128263	0
111	0	-0.110297	-0.132087	-0.136006	-0.139785	0	-0.133303	0	-0.142195	0	0	-0.099576	0	-0.120283	0	-0.129971	0	0	-0.112911	-0.106084
112	0	-0.116127	0	0	0	-0.119401	-0.120145	0	-0.153212	-0.145396	0	0	-0.120334	-0.142751	0	-0.13822	-0.105932	-0.147302	0	-0.145936
113	-0.142728	0	-0.131455	-0.112495	0	-0.144865	-0.13407	0	-0.123801	0	0	-0.113566	0	-0.122135	0	-0.141319	-0.124299	-0.12732	0	0
114	0	-0.138981	-0.135042	0	-0.0995793	-0.109741	0	-0.122413	-0.129012	-0.10107	-0.138258	-0.129256	0	0	-0.131993	-0.12122	0	0	0	0
115	0	0	0	-0.104884	-0.131042	-0.112405	-0.133492	0	0	0	0	-0.132011	-0.145046	-0.104842	0	-0.11329	-0.126259	0	-0.122476	-0.105959
116	-0.134623	-0.118304	0	0	-0.138859	-0.120105	0	0	-0.149232	-0.14827	-0.127787	0	-0.113515	-0.131657	0	-0.133269	0	0	0	-0.143033
117	0	0	-0.134259	-0.117539	0	0	0	-0.143378	0	-0.108757	-0.0991971	0	-0.142773	-0.134422	-0.138146	-0.101721	-0.114531	0	-0.137598	0
118	0	-0.135173	0	0	-0.131108	-0.153815	-0.119722	0	-0.150692	-0.13374	0	-0.13345	-0.16548	0	0	-0.126292	-0.154619	0	0	-0.127728
119	0	0	0	0	-0.11473	-0.128877	0	-0.100557	0	-0.125444	-0.129916	-0.130086	-0.116398	-0.106572	0	0	-0.125249	-0.135138	0	-0.11363
120	-0.136916	-0.144724	0	0	-0.132238	-0.14164	-0.137722	-0.135008	0	-0.123033	-0.125985	0	-0.122597	0	0	0	-0.140404	0	-0.127212	0
121	0	-0.111004	-0.138389	-0.146241	0	-0.120553	-0.0983085	0	0	-0.113934	-0.104757	0	-0.120635	0	0	0	0	-0.122298	-0.142338	-0.154978
122	0	-0.115685	0	-0.128341	-0.128326	0	-0.109745	0	0	0	0	0	-0.14388	-0.116728	-0.129603	0	-0.112846	-0.11776	-0.117663	-0.11271
123	-0.12195	0	0	0	0	0	-0.109918	0	-0.102898	-0.102526	-0.110242	-0.136172	0	0	-0.135473	-0.0918896	0	-0.130381	-0.112922	-0.0972036
124	0	-0.130464	0	-0.12672	-0.147785	0	-0.130218	0	-0.152024	0	-0.129412	-0.130843	0	0	-0.111005	-0.118646	0	-0.131159	-0.127269	0
125	-0.109805	0	0	-0.136825	-0.0993279	0	0	0	0	-0.131141	-0.116142	-0.138766	-0.136018	-0.124625	0	0	-0.120579	0	-0.127048	-0.103634
126	-0.149312	-0.139605	-0.114186	-0.139099	0	-0.110763	-0.130349	-0.118013	-0.141504	-0.112855	0	0	-0.148624	-0.127871	0	0	0	0	0	0
127	0	0	0	-0.133966	-0.103487	-0.114102	-0.121747	-0.12424	-0.109285	0	0	-0.12614	0	0	-0.0991023	0	-0.126999	-0.127043	-0.143206	0
128	-0.131172	-0.127217	0	-0.12959	-0.130909	0	-0.114322	0	0	-0.109714	0	-0.11565	-0.115226	0	-0.136002	-124	0	0	-0.125461	0
129	-0.126199	-0.119162	-0.109827	-0.107964	0	0	0	-0.129085	0	0	0	-0.13879	0	-0.103387	0	0	-0.111845	-0.126365	-0.123627	-0.134393
130	-0.120168	0	0	-0.13218	0	0	0	-0.131281	-0.128202	0	0	-0.144811	0	-0.145896	-0.119523	-0.139954	-0.150615	-0.137059	-0.147008	0
131	-0.127773	-0.126266	0	-0.130374	-0.146062	-0.116159	0	-0.145795	-0.111332	-0.131848	0	0	0	0	-0.150423	-0.131887	0	0	0	-0.15234
132	-0.111511	-0.136591	0	0	0	-0.131507	-0.106589	-0.137791	-0.130288	0	0	0	-0.147532	-0.112582	0	0	0	-0.118581	-0.139748	-0.14557
133	0	0	0	-0.095448	-0.11983	0	0	-0.0955519	-0.114721	-0.117922	0	-0.120055	-0.120709	0	-0.121356	0	-0.125747	-0.129289	0	-0.105543
134	-0.118842	-0.138396	0	0	-0.109284	0	0	-0.11613	-0.129416	0	-0.127547	-0.150311	-0.136442	-0.138117	0	0	0	0	-0.12322	-0.135914
135	-0.110474	0	-0.112715	-0.140397	0	0	-0.137378	-0.103817	0	-0.110103	0	0	-0.112611	-0.139761	-0.115359	-0.125821	0	0	0	-0.132636
136	0	0	-0.123439	-0.123224	0	-0.10936	0	0	-0.130257	0	-0.140306	-0.117925	-0.144304	-0.123591	-0.116057	-0.116836	0	0	-0.131495	0
137	0	0	0	-0.119515	0	0	-0.140114	-0.130228	-0.151666	-0.142238	-0.126403	-0.130448	0	-0.132038	0	-0.135136	-0.117862	0	0	-0.137892
138	-0.119491	-0.101313	0	-0.115892	-0.126362	-0.099357	0	-0.137513	0	-0.126532	0	0	-0.136349	0	0	-0.125885	0	-0.121201	-0.102901	0
139	-0.150419	-0.131033	0	0	0	-0.148559	-0.132375	-0.124053	0	-0.134084	-0.132325	0	-0.110437	-0.10354	0	0	0	-0.121829	-0.114938	0
140	0	-0.111431	-0.121064	-0.116402	-0.134969	-0.0984047	0	0	-0.105735	0	-0.115854	-0.107118	0	0	-0.131536	0	-0.117283	0	-0.136227	0

## Sheet: wPE - wPE
wPE
wPE	1	2	3	4	5	6	7	8	9	10	11	12	13	14	15	16	17	18	19	20	21	22	23	24	25	26	27	28	29	30	31	32	33	34	35	36	37	38	39	40	41	42	43	44	45	46	47	48	49
1	0	0	0.0194812	0	0	0.0153437	0	0	0	0	0.0281045	0	0.0236838	0	0.0211535	0.0231866	0.0274039	0	0	0.0130695	0	0.0128105	0	0.0139074	0.0164987	0.00979774	0.0232538	0.0182899	0	0	0	0.0155413	0	0.0164234	0	0.0106808	0	0	0	0.0284151	0.0183928	0	0	0.0263341	0	0.0271065	0.0208759	0	0.0124124
2	0	0	0	0.021836	0	0.0128837	0	0.0177405	0	0	0	0.0218664	0	0.0241409	0	0.0198858	0	0	0	0.0199382	0.025762	0	0.0236395	0	0.0138505	0	0	0	0	0	0.0278403	0.0168216	0	0	0	0	0	0	0	0	0.0168058	0.0181796	0	0.0264229	0	0.0172469	0.0186386	0.0154436	0.0139294
3	0.0109601	0.0270813	0.0202506	0	0	0.0251131	0	0	0.00986894	0	0.0273165	0.0239635	0	0.0127341	0	0.0189936	0.0176086	0.0165376	0	0	0	0	0	0.0266543	0.02522	0	0.0223922	0.0173642	0	0.026747	0	0.0177508	0.0146405	0.0138957	0	0	0.0189784	0.0118867	0.0201683	0	0.0228129	0	0	0	0	0	0	0	0.0271947
4	0.0225876	0	0	0	0.00997703	0.0102146	0.0164727	0	0	0	0.022889	0.0274046	0.0246013	0	0.0269464	0	0	0	0.0142807	0	0	0	0	0.0276901	0.00965601	0.0179844	0.0184067	0.0137788	0	0	0.0244024	0	0.0248415	0	0.0103463	0.0193951	0	0.0204047	0.0164422	0.0162253	0.0218388	0.0118101	0.0125796	0.0165177	0.0222385	0	0	0	0.0123791
5	0	0.0239549	0.0208912	0.0128043	0	0	0	0	0.0284266	0.0196382	0.0201312	0.0117214	0.0147444	0	0.0144812	0	0.0105291	0.0109201	0	0.0116016	0.0200198	0.0146334	0	0.0225628	0	0	0	0	0.0137206	0	0.0217187	0	0.0194406	0	0.0184085	0	0.010386	0.0241345	0.0180289	0	0.014609	0.023062	0	0	0	0.0262477	0	0.0225155	0.0168107
6	0	0.00967507	0	0.0152007	0.0177506	0	0	0.00959226	0	0.0275219	0.0147735	0	0.0261179	0	0.0212943	0	0	0	0	0	0	0	0.0233799	0.0191411	0.0126925	0	0	0	0.0176273	0	0.0271552	0.0172216	0	0.0266886	0	0	0.0250286	0	0.021052	0	0.0219782	0	0	0.0184761	0	0	0.0106349	0.0181621	0
7	0	0.0156979	0.0119764	0	0	0.0215182	0.0167731	0.012172	0.0284507	0	0	0	0.0195152	0.02511	0	0	0.0227104	0.0229879	0	0	0.0176842	0	0	0.0161703	0	0.0241252	0	0	0	0	0.0202357	0.013436	0	0	0	0.0201962	0	0	0.0203433	0	0.0220589	0	0	0	0	0.0275124	0.0158654	0.0231074	0
8	0	0	0	0.0196062	0	0.0268893	0	0	0	0.0103475	0	0	0	0	0	0.014054	0	0	0	0	0.0267762	0	0.0186285	0.022895	0	0.0118444	0	0	0.0158064	0.0247266	0.0273156	0.0102734	0	0.0111202	0	0	0.020728	0	0.0239064	0.0169207	0.0239278	0	0	0	0.0263214	0.0187087	0	0	0
9	0	0	0	0.026673	0	0.0203383	0.0215481	0.0193395	0.0119401	0.0273392	0.010012	0.014242	0.0183584	0	0.0234666	0.0203169	0	0	0.00955261	0	0.0207492	0.0100261	0.0267623	0	0.0101395	0	0	0	0.0269354	0	0	0.0118008	0.0218797	0	0	0.0181854	0	0	0	0.0125484	0	0	0	0	0	0	0	0	0.0200647
10	0.0130003	0.0145639	0	0.020814	0	0.0259343	0.019343	0.0170889	0	0.0173707	0.0193476	0	0	0.0209753	0	0.0116084	0.0120681	0.00959079	0.0204239	0	0	0	0.0218395	0	0	0.00976369	0	0	0	0	0	0.0190549	0	0	0.00993899	0.0266869	0	0	0	0	0	0.0217301	0	0.0277772	0.0220187	0	0.0171961	0	0.0135598
11	0	0	0.0223385	0.0166741	0	0.0216171	0.0263347	0	0	0	0.027023	0.0254226	0.0129836	0.0128866	0	0	0	0.020237	0	0	0	0.0216537	0	0.0182947	0	0	0	0	0.0156509	0	0.025394	0.0178156	0.0186236	0	0	0	0.0251445	0	0.0180666	0	0.0163995	0	0	0.0269907	0	0.0255131	0	0.020872	0
12	0	0.0145515	0	0	0	0.0210975	0	0	0.0104767	0	0	0	0.0105546	0.0176325	0.0234472	0	0.0138735	0.0284027	0	0.0095546	0.0251335	0	0	0.0141942	0	0	0	0.0156199	0.0137784	0.0114905	0	0.0107993	0	0	0.0269561	0	0	0	0.0103354	0.0123949	0.0110011	0.0231699	0	0	0	0	0.0272829	0	0
13	0.0243918	0.0182965	0.0211573	0.0215662	0.0126754	0	0.0139819	0.0249474	0	0	0	0.0129248	0.0244274	0.0110986	0	0	0	0.0205104	0.0259742	0	0.0144858	0	0.0215839	0.0157711	0	0	0	0	0	0	0	0.0165642	0.0111308	0	0	0	0	0.0161407	0	0	0	0	0	0.0217736	0.0171027	0	0.0182192	0	0.0262611
14	0	0.0119768	0	0.0129431	0.0246421	0	0	0	0.015278	0	0	0.0277023	0	0	0.0160881	0.0198126	0	0.019355	0	0.0185223	0	0.0127926	0.0170872	0	0	0	0	0.0189802	0.0267619	0	0.0132245	0.0137173	0	0	0	0.0165747	0	0.0253093	0.0276072	0.0219009	0	0.0282806	0.0275382	0.0121195	0.00968841	0.0214697	0	0.0218241	0.0243336
15	0	0.028276	0.0260933	0	0.0190106	0.0270622	0	0.0246486	0.0117939	0.0147553	0.0154745	0	0.0164874	0	0.0184725	0	0	0.0227024	0.0136368	0	0	0.0225616	0.0283695	0	0	0.0242356	0	0	0	0	0.0186866	0	0	0.0186827	0	0.0266635	0	0	0.0164085	0.0268592	0.0119737	0	0	0.0247871	0.0211656	0	0.0196318	0.0138556	0
16	0.0276014	0	0	0	0	0	0.012131	0.0227896	0	0	0.0182078	0.0211859	0.0232766	0.0283237	0.0158084	0.0215565	0	0.0277296	0.0202472	0	0	0.0244924	0	0	0.010764	0.0155749	0	0	0	0	0	0	0	0	0.0203475	0	0	0	0.0125208	0	0.0196876	0.0111986	0.0238498	0.0119242	0	0	0	0.0234579	0.00989717
17	0	0	0	0	0	0.0152423	0	0	0	0	0	0	0	0.0163512	0	0.0220819	0	0.0271056	0.0180589	0.0173334	0.0224036	0.0221011	0.0102486	0	0	0	0.0197186	0.0179147	0	0	0.0170972	0.0151461	0.0281703	0.0174402	0.0226511	0.0124126	0	0	0	0.0161177	0	0	0.0192686	0.0225493	0	0.0159944	0	0.0189109	0
18	0	0.0233711	0	0.018863	0	0.00958217	0.0281244	0.0255909	0.0128363	0	0	0	0.0192068	0	0	0	0	0.0215849	0.0137511	0.0110297	0.0232938	0	0	0	0	0	0	0.016936	0	0.013852	0	0	0	0	0.0199093	0	0.0254994	0.0135881	0.0134112	0	0	0.0133571	0	0.01364	0.0174435	0	0.0102413	0	0.0107892
19	0.0178132	0.0163578	0	0.0124271	0	0.0115365	0	0.0128485	0.0258378	0	0.015677	0.0220507	0	0	0.0166096	0	0.0144148	0	0	0.0272345	0	0.0247652	0.0201301	0.0272465	0.0240804	0	0	0.0128113	0.0195377	0	0.0174047	0	0	0	0.0243427	0	0.0114794	0	0.0187112	0.0189884	0	0	0.0147184	0.017143	0.0112739	0	0	0	0
20	0.0236962	0.0237379	0	0	0.0183878	0	0	0.0171868	0.02663	0.0156913	0.0277243	0.0117683	0.0243226	0.0145956	0	0.0109263	0	0.0126636	0	0	0	0	0.016995	0.010856	0	0.0137463	0.0182227	0	0	0	0	0.0220462	0	0.0181728	0	0	0.0189921	0	0.0183475	0	0.0210514	0.0149296	0	0.0264193	0	0	0.0198663	0	0
[truncated: 91 more columns]

## Sheet: wPP - wPP
wPP
wPP	1	2	3	4	5	6	7	8	9	10	11	12	13	14	15	16	17	18	19	20
1	0	-0.0662698	0	0	0	0	-0.0896169	0	0	0	-0.119356	-0.117007	-0.0623146	-0.147247	-0.1211	0	-0.0947291	-0.128229	0	-0.0921048
2	0	0	0	-0.0579889	0	0	0	-0.0975038	-0.123807	0	-0.0967095	-0.116486	0	-0.105649	-0.143107	-0.0888299	-0.0711582	0	0	-0.115104
3	-0.103371	-0.100733	0	0	-0.0720444	-0.0542175	0	0	0	0	0	-0.105612	-0.122124	0	-0.104147	0	0	-0.0939788	-0.0618348	-0.115606
4	-0.0757687	-0.11748	0	0	-0.0848681	-0.129517	0	0	-0.0806111	-0.124388	0	-0.0929303	0	0	-0.132779	0	-0.129273	0	0	-0.128402
5	0	-0.0718476	0	-0.108998	0	0	0	0	-0.10805	-0.0906782	-0.113136	-0.139362	0	0	-0.112102	-0.139673	-0.07782	0	-0.0622882	0
6	0	-0.132997	-0.121732	0	0	0	0	0	-0.0902393	0	-0.0958705	-0.131355	-0.0644869	-0.145245	-0.0660307	0	-0.120129	-0.106044	0	0
7	-0.111223	0	0	-0.0719414	-0.0802213	-0.113449	0	-0.083916	0	-0.0771572	-0.132105	-0.13566	0	-0.0941903	-0.0709048	0	0	0	0	0
8	-0.113075	0	0	0	0	-0.0946702	-0.0800527	0	-0.119807	-0.0853176	0	0	-0.115137	-0.111003	0	0	0	-0.111317	-0.0750956	-0.0812878
9	-0.138431	0	-0.140806	-0.110836	-0.078181	0	0	-0.0589134	0	0	0	-0.0773259	-0.110988	-0.136139	0	-0.110878	0	0	-0.1196	0
10	0	-0.0993106	0	-0.103443	0	-0.0983183	0	-0.146369	0	0	0	-0.134812	0	-0.106487	-0.0672765	0	-0.128089	0	-0.118137	-0.105766
11	0	-0.12705	-0.130272	-0.0708764	0	0	0	-0.14349	-0.0512829	-0.131135	0	-0.105073	-0.0507712	0	0	-0.13899	-0.0728467	0	0	0
12	0	0	-0.132748	-0.14464	-0.140081	-0.0514114	0	-0.12994	-0.0966971	-0.0962616	0	0	0	-0.136016	-0.142796	0	-0.0532719	0	0	0
13	-0.0749495	-0.0835992	-0.0778855	-0.147249	0	0	0	-0.0932013	-0.0748853	-0.130653	0	0	0	-0.087126	-0.118162	0	0	0	-0.0718553	0
14	-0.123843	-0.0946448	-0.109224	-0.0544354	-0.051216	0	0	-0.0602726	0	0	0	0	0	0	-0.101606	-0.108786	-0.0631344	0	-0.145606	0
15	-0.0524469	-0.14355	-0.148755	0	-0.0531666	0	-0.100944	0	-0.126935	0	0	0	0	0	0	-0.118613	-0.120977	-0.0546279	-0.0973667	0
16	-0.0978845	-0.0736415	-0.0773626	-0.0851255	0	0	-0.0843135	0	0	0	0	0	0	-0.120348	-0.122697	0	0	-0.0810431	-0.0676786	-0.0770935
17	0	0	-0.124904	0	-0.0531701	-0.111589	0	-0.111297	-0.0579271	0	0	0	0	-0.10933	-0.140296	-0.074719	0	-0.129676	-0.10518	0
18	-0.0650032	-0.0985163	-0.134136	0	0	-0.123085	-0.0696626	-0.0910037	0	-0.0741001	0	-0.0529952	0	-0.0791115	0	0	-0.110596	0	0	0
19	0	0	-0.075878	0	-0.141713	-0.128487	-0.0505289	0	-0.0839216	0	0	-0.0642808	-0.0678919	0	0	-0.11284	-0.0572428	-0.119911	0	0
20	0	-0.0514499	-0.0897931	0	0	-0.0940534	0	-0.0934468	-0.0976527	0	-0.123716	-0.123072	-0.0643333	0	0	0	-0.0828044	-0.0535646	0	0

## Sheet: wPS - wPS
wPS
wPS	1	2	3	4	5	6	7	8	9	10	11	12	13	14	15	16	17	18	19	20
1	-0.019045	-0.0255051	-0.0195156	-0.0142143	-0.0281607	-0.0183053	0	0	0	-0.0243297	-0.00985899	0	0	-0.0156209	-0.0318656	-0.0120648	0	0	0	-0.0317741
2	-0.0335696	0	0	0	-0.0330233	0	-0.0189009	-0.0255998	-0.0103239	-0.010233	-0.0315003	-0.0104768	0	-0.0294566	-0.0237003	0	0	-0.0185125	-0.0211154	0
3	-0.0116791	-0.0335956	-0.0157587	-0.0222683	-0.0309552	-0.0321667	-0.0323296	0	-0.00983184	-0.0231901	-0.0334019	-0.0145147	-0.0239321	0	0	0	0	0	0	0
4	-0.0240784	-0.0314166	-0.0189342	0	0	-0.0312769	0	-0.0137865	0	0	-0.0299109	-0.0101111	0	0	-0.0281413	-0.030476	0	-0.0267919	-0.0313258	-0.0187801
5	-0.0125169	-0.0203448	0	0	-0.0313898	-0.0253849	0	-0.0182274	-0.0201426	-0.0268419	0	-0.0186651	0	-0.0294244	0	0	-0.012065	-0.0331635	-0.0101587	0
6	0	0	0	-0.0137865	-0.0203111	0	-0.0252311	-0.0115281	-0.0282489	-0.01424	0	-0.0229045	-0.0282406	0	0	-0.017404	-0.0228532	-0.0253865	0	-0.0119539
7	0	-0.0148559	0	-0.0114168	-0.0218329	-0.0292098	-0.0116962	-0.0132166	-0.0329629	0	0	-0.0287117	0	-0.0146182	0	0	-0.0190599	-0.0142968	0	-0.0308176
8	-0.0303601	-0.0149917	-0.011217	0	0	-0.0291519	-0.0345057	-0.0198039	0	0	0	-0.0097504	0	-0.0254721	0	-0.0302633	-0.0189128	0	-0.0212759	-0.0281672
9	0	-0.0155455	0	-0.0280088	0	0	-0.0121755	-0.0177541	-0.0286887	-0.0126139	-0.0252611	0	-0.0228981	0	0	-0.0304513	-0.0154008	-0.0227006	0	-0.0186007
10	0	0	-0.0250704	-0.0308236	0	-0.021789	-0.0216609	0	0	-0.014864	-0.0228243	-0.0124711	-0.0297767	0	-0.0330983	-0.0219464	0	-0.0205489	0	-0.0282202
11	-0.00930331	0	0	0	-0.0286095	-0.0111258	-0.0277938	0	-0.0180852	-0.0214093	-0.0287299	0	-0.0300525	0	0	-0.0335586	-0.0128019	0	-0.0116922	-0.0136983
12	0	-0.0267459	0	0	0	0	-0.0199696	-0.0340617	-0.0290558	0	-0.0195787	0	-0.0146816	-0.025503	-0.017657	0	-0.0269979	-0.0092854	-0.033456	-0.0109333
13	0	-0.0329183	-0.0162696	0	0	-0.0326954	0	-0.0146958	-0.0246201	0	-0.019569	-0.00975998	-0.0247394	-0.0190526	-0.030924	0	0	0	-0.0160923	-0.0172628
14	-0.0300239	0	0	-0.0190708	-0.0281873	-0.0267264	-0.0138323	0	0	-0.0341619	0	-0.0305951	-0.0160868	0	0	-0.0255489	-0.0300537	-0.0194953	0	-0.0192442
15	0	-0.0134116	-0.029191	0	-0.0138687	-0.0241288	-0.034198	-0.0175497	-0.0152525	0	0	-0.0288848	-0.02841	0	0	-0.0176151	-0.0205996	0	-0.0193857	0
16	-0.0215653	0	0	0	-0.025242	-0.0335117	-0.0317919	-0.0132934	-0.0115587	0	-0.0238571	-0.0272008	0	-0.0100839	0	-0.029323	-0.02383	0	0	-0.0105106
17	-0.028142	-0.0146937	0	-0.0178777	-0.0212703	-0.0167297	-0.0226559	-0.0261609	0	0	-0.0184777	-0.0189476	0	0	0	0	-0.0340459	-0.0100273	0	-0.0132298
18	0	-0.0290668	0	-0.0249868	-0.0191593	0	0	0	-0.0270912	-0.0246426	0	-0.0114811	-0.0272546	0	-0.0317417	-0.0189942	-0.0156007	-0.0160837	0	-0.0312533
19	-0.0319621	0	0	0	-0.0261177	-0.0212887	0	-0.025938	-0.0316051	-0.0164086	0	0	-0.00922464	-0.0334724	-0.0182713	-0.030703	-0.0110555	0	0	-0.0174602
20	0	0	-0.0235414	0	0	0	0	-0.0262604	0	-0.0314154	-0.0110904	-0.0167213	-0.024014	-0.0334593	0	-0.0235374	-0.0139894	-0.0184403	-0.0333677	-0.0258046

## Sheet: wPV - wPV
wPV
wPV	1	2	3	4	5	6	7	8	9	10	11	12	13	14	15	16	17	18	19	20
1	-0.0226634	0	-0.0313186	-0.0315662	0	-0.0139781	-0.0147607	-0.0236389	0	-0.022599	0	-0.0180082	0	-0.0400483	0	0	0	-0.0265533	0	0
2	0	0	0	0	-0.0422028	-0.0304483	0	-0.0128817	0	-0.0404134	-0.0218549	-0.0234825	-0.0153429	-0.0387005	0	-0.0267549	0	0	-0.0196816	0
3	-0.0188534	0	0	-0.0183159	0	0	0	0	-0.0151943	-0.0173866	-0.0137277	-0.0160282	-0.0223864	-0.0360026	-0.0220033	0	0	-0.0381301	0	0
4	0	-0.0184826	-0.0231518	-0.0285466	-0.0259829	-0.0223122	0	0	0	-0.0380019	-0.0244748	0	-0.013719	-0.0360368	0	0	-0.0252653	0	0	0
5	0	0	-0.012963	-0.0346207	-0.03749	-0.0340753	-0.021916	0	0	-0.0383179	0	0	-0.0315779	0	0	-0.0204736	0	-0.0150331	-0.0351587	0
6	-0.0143943	0	0	0	0	-0.0377003	0	0	0	-0.0174741	-0.026474	-0.0215603	-0.0215941	0	0	-0.0243097	-0.0130435	-0.0289208	0	-0.0391835
7	0	-0.0384514	0	0	0	-0.0306469	-0.0291171	0	-0.0352754	0	-0.0227817	0	0	-0.0360276	-0.0318791	-0.0270653	0	-0.03454	0	-0.01264
8	-0.0406112	-0.0354911	-0.0214467	-0.0380792	0	-0.0338604	-0.0273815	0	-0.0350665	-0.0393638	0	-0.0287125	-0.0296654	0	0	0	0	0	0	0
9	0	0	-0.0250321	-0.0317807	0	-0.0218769	0	-0.034049	0	-0.0379077	0	-0.0356893	-0.0306668	0	0	0	0	-0.0155167	-0.0378641	-0.0390032
10	0	0	0	0	-0.0393029	-0.0225109	0	-0.0273204	0	-0.0355805	-0.0398443	-0.0181452	-0.0400391	0	0	-0.0238364	-0.0232495	0	-0.0165386	0
11	-0.0390629	-0.0155351	0	-0.0401843	-0.0324608	0	-0.0146871	0	0	-0.0305876	-0.0206935	0	0	0	-0.0273529	-0.0119609	-0.0263745	0	0	0
12	0	0	-0.0166659	-0.0229942	0	0	-0.0327389	-0.0149034	-0.0368333	0	0	-0.013113	-0.0189941	0	-0.035609	-0.0300419	-0.032723	0	0	0
13	0	0	0	-0.0193022	0	-0.0276856	0	-0.0339481	0	-0.0373223	-0.0411984	0	-0.0278736	-0.0144318	0	-0.038794	0	0	-0.036654	-0.0271573
14	-0.018916	0	-0.0162661	0	0	-0.0277172	-0.0353555	0	-0.0309532	-0.0367619	0	-0.0338187	0	-0.0271536	0	0	0	0	-0.0336643	-0.0362951
15	0	-0.0259892	-0.0377278	-0.0166374	-0.0398399	-0.0245033	0	-0.0422115	-0.0400424	0	0	-0.0274849	-0.0178963	0	-0.0413677	0	0	0	0	0
16	-0.0173703	-0.0234742	0	-0.0358877	0	0	-0.0352536	-0.029473	-0.0414644	0	0	0	-0.0396438	-0.0206091	0	-0.033679	0	0	-0.0327659	0
17	0	0	0	0	-0.0360107	0	-0.0392007	-0.0428644	0	-0.0387561	-0.0333245	-0.0138825	0	-0.0415338	0	-0.0183134	0	-0.0281617	-0.0255101	0
18	-0.0304419	-0.0176425	0	0	0	0	-0.0352507	-0.0364742	-0.0209734	0	0	-0.0350233	0	-0.025186	-0.0317083	0	0	-0.0218269	0	-0.0373643
19	-0.0343812	-0.0223249	-0.0404796	0	-0.0314019	0	-0.0257484	-0.0340915	0	0	0	-0.0279562	0	0	0	0	-0.0324781	-0.0321494	0	-0.02929
20	0	0	0	-0.012475	-0.0264819	-0.022717	0	-0.0271649	0	0	0	0	0	-0.0323765	-0.0178449	0	-0.0307452	-0.0329824	-0.0187983	-0.033415

## Sheet: wSE - wSE
wSE
wSE	1	2	3	4	5	6	7	8	9	10	11	12	13	14	15	16	17	18	19	20	21	22	23	24	25	26	27	28	29	30	31	32	33	34	35	36	37	38	39	40	41	42	43	44	45	46	47	48	49
1	0.0110485	0	0.0199739	0	0.016002	0	0	0	0	0.0115959	0.0120303	0.025943	0	0	0	0.0143758	0	0	0	0	0	0	0	0	0.0273355	0	0	0	0	0	0.0125165	0.0286793	0	0	0	0.0275305	0	0	0	0	0	0.0263003	0	0	0	0	0.0107831	0	0
2	0.026153	0.0181538	0	0.0292965	0	0.0120116	0.0122496	0.0222571	0	0	0	0	0	0	0	0	0.0237373	0.021657	0.0244045	0.0195768	0.017853	0	0	0	0.0238808	0	0	0.0145743	0	0.0192864	0	0	0.0161566	0	0	0.0256394	0.0254767	0	0	0.028662	0.0293854	0	0	0	0	0.0267204	0	0	0
3	0	0	0	0	0	0	0	0	0.0187097	0	0	0.0260081	0.0232777	0	0	0	0.0148534	0.0127342	0.0205666	0	0.0155558	0.0275443	0	0	0.021732	0	0	0	0	0	0	0.0163247	0.0296046	0	0.0239017	0	0	0	0	0.0170025	0	0.0163948	0	0	0	0	0	0.0125069	0.0271324
4	0	0	0	0.0270797	0	0.0201953	0	0.0168364	0	0	0	0	0.029949	0.0243618	0	0.0207432	0.0198158	0.0235362	0.0146311	0	0	0.0228386	0	0	0	0	0	0	0	0	0.0184804	0	0.0256956	0	0	0	0.0146358	0.0197202	0.019731	0	0	0	0	0.0191563	0	0.011118	0	0	0
5	0	0.0260153	0.0139912	0	0.015643	0	0	0.0214822	0	0.0134159	0.0282913	0	0	0.0218693	0.0105207	0.0124871	0	0	0	0	0.0240142	0	0	0	0.0200327	0.0137125	0.0170755	0	0	0	0.0164012	0	0	0	0	0	0	0	0	0.0220272	0	0	0	0	0	0	0.0187069	0	0
6	0.0191708	0	0	0	0.0172924	0.0305722	0	0.0273607	0	0.0238901	0.0291607	0	0.0168134	0	0	0.0140114	0	0	0	0.0187221	0	0	0.0277309	0.0284233	0	0	0	0.0144036	0.024992	0	0	0	0.0126374	0	0.0185851	0	0.0240903	0	0	0.0294863	0	0.0166824	0	0	0	0.0296218	0.0208704	0	0
7	0	0.0267772	0	0	0.0180298	0	0.0162099	0	0.0181882	0.0144264	0.0197527	0.0140747	0	0	0	0	0	0.010462	0	0.0286213	0	0	0	0.0229137	0	0	0.0263573	0.0254935	0	0.0246141	0.0108369	0	0	0	0	0.0276565	0.0226621	0.0265173	0.0197475	0.0104289	0	0.0137907	0	0	0	0	0	0	0
8	0	0.0238182	0	0.0175486	0	0	0	0.011921	0	0.0244391	0	0	0.0205567	0	0	0	0	0.0252731	0.0167049	0	0	0	0.0291182	0	0.0296063	0	0.0305421	0	0	0	0	0	0.0140092	0.0121576	0	0	0.0269016	0.0103161	0.0275365	0.0301064	0	0	0	0	0	0.0241031	0.0147266	0	0
9	0	0	0	0	0.0255558	0	0	0.0166293	0	0	0	0	0	0.0107061	0	0.0263873	0	0.0293749	0	0	0.0143658	0	0.024771	0	0	0	0	0.028723	0	0	0.010589	0	0	0	0	0.0173606	0	0.0123143	0.0156596	0	0	0.0175372	0	0	0	0.0278952	0	0	0
10	0	0	0	0.0188368	0.013111	0	0.0261427	0.0242452	0	0	0.0185228	0.0248004	0	0	0.0184432	0	0	0	0.0278401	0.0127853	0	0.0306067	0	0	0.0288186	0.0192894	0	0.0301182	0	0	0	0	0	0	0	0	0.0227719	0	0	0	0	0	0	0	0	0	0	0	0.0279183
11	0.0175683	0.0290194	0	0.0305138	0	0	0	0	0	0	0	0.0286314	0.0128963	0	0	0.0275014	0	0	0	0	0	0.0120406	0	0	0	0.0243366	0	0	0.0182319	0	0.0248661	0	0.0123841	0	0	0	0	0	0.0273339	0	0	0	0	0	0	0	0.0149437	0	0.0224366
12	0.014077	0	0	0	0	0.0200323	0	0	0	0	0.0195303	0	0	0.0288072	0	0	0.0197133	0	0	0.0241117	0	0	0.027458	0	0	0	0.028726	0	0	0.0283571	0.0182025	0.0190981	0.0222011	0	0	0.0219564	0.0262637	0	0	0	0.0236796	0	0.0143745	0	0.017563	0.0239461	0.0137039	0	0.0140767
13	0.0290587	0	0.0218527	0	0	0.0162685	0.0222257	0	0	0	0.0221519	0.027849	0.017828	0	0	0.0175516	0	0	0	0.0298357	0	0	0.0214522	0	0.0223158	0	0.0304299	0	0.0211827	0	0.0285636	0.015041	0	0.0140582	0.0214983	0	0.0243507	0	0.0117301	0	0	0	0	0	0	0.0159343	0.019685	0	0.0190006
14	0	0.0284602	0	0	0	0.0297125	0	0	0	0.0170291	0	0.0178067	0	0	0	0.0278828	0.0305717	0.0284919	0	0	0	0.0239784	0	0.0220745	0	0.025257	0.030331	0.0115713	0	0	0.0106181	0	0	0	0	0	0	0	0.0222748	0	0	0	0.0175095	0.0271501	0	0	0.0220958	0	0
15	0.025434	0.0112289	0	0.0264637	0.0154507	0	0	0	0.0266553	0	0	0.0251984	0.0194268	0	0	0.0196581	0	0.0187094	0	0	0	0	0.0150458	0.0220007	0	0	0.019034	0	0.0128218	0	0	0	0	0	0.020824	0	0	0	0	0	0	0.0193886	0	0	0	0	0.0204808	0	0
16	0.0300512	0	0	0	0	0.0292572	0	0	0.0205462	0	0.0109814	0	0	0.0203797	0	0.0118634	0	0	0.0130041	0	0.0160302	0	0	0	0	0.0237048	0	0.0229367	0	0	0	0	0.0299558	0	0.0130694	0.0295788	0.0297981	0.0177317	0	0	0.0143035	0	0.0132327	0.0231845	0	0.0209852	0	0	0.0291217
17	0.0269272	0.0258354	0.0279511	0.0291053	0	0	0.0255683	0.017097	0.0148824	0.0128261	0.0188757	0	0.0303537	0	0.0256373	0	0.0229816	0	0.0261393	0	0	0	0	0	0	0	0	0	0	0	0	0	0.0146545	0.0198343	0	0	0.0219359	0	0	0	0	0.0163112	0.0221484	0.0244655	0	0.0182595	0	0	0
18	0	0	0	0	0.0188578	0	0	0.026015	0.0230848	0	0	0.0203205	0	0	0	0.0152213	0	0	0	0	0	0	0	0	0	0	0	0	0	0.0103294	0	0.0235217	0	0.0143623	0	0.0289679	0.0158851	0	0	0	0.0289136	0	0	0.0250341	0	0	0	0	0
19	0.0279101	0	0	0	0.0209242	0	0.0117216	0	0	0.0193703	0	0.0210136	0	0.0275533	0	0.0269717	0.018886	0.0179217	0	0	0	0	0	0	0	0.0191615	0	0	0	0	0.0172055	0	0	0	0	0	0	0	0	0	0	0	0	0.0130913	0	0	0.0199756	0.0167051	0.0165091
20	0	0.027395	0	0	0	0	0.0155916	0.018596	0	0	0	0	0.0163673	0.0301347	0	0.0162163	0	0.0232344	0.02329	0	0	0	0	0	0.0287018	0	0	0.0291304	0.0194545	0	0.0243916	0.0214484	0	0	0	0.027388	0	0.0127454	0	0.0139259	0	0	0	0	0.0304119	0	0	0.0218042	0
[truncated: 91 more columns]

## Sheet: wSV - wSV
wSV
wSV	1	2	3	4	5	6	7	8	9	10	11	12	13	14	15	16	17	18	19	20
1	-0.0399127	-0.0671264	-0.0546186	-0.0884231	0	0	-0.0587461	0	0	-0.0369264	0	-0.0450345	0	0	0	0	-0.0422007	-0.045884	-0.0895178	0
2	-0.0714791	0	0	-0.0460213	-0.0503551	0	-0.0812674	0	-0.0501896	0	-0.0409047	-0.0370289	0	-0.0718083	0	0	-0.0395585	0	-0.0598004	0
3	0	-0.0634904	-0.0489551	0	0	-0.0878834	-0.0787515	0	0	0	0	0	-0.0890436	0	-0.052283	0	-0.0665572	-0.0723737	-0.0546109	-0.0468763
4	0	-0.0635623	0	0	-0.0833918	-0.0663904	-0.0375629	-0.0813381	0	-0.0673521	-0.0399663	-0.0620745	0	0	0	0	0	-0.0574479	0	-0.0460463
5	-0.0330817	0	-0.0573116	0	-0.07736	0	0	-0.0604583	0	-0.0644915	0	0	0	-0.0834203	0	-0.0647914	0	-0.0521604	-0.0432742	-0.0544242
6	0	0	-0.0669296	-0.0488957	-0.0881369	0	0	-0.0677408	0	0	-0.0512693	0	0	-0.0561708	-0.0652124	0	-0.0527829	0	-0.0612791	-0.0893284
7	-0.0376424	-0.0778587	0	-0.0765185	0	0	0	-0.0462341	0	-0.0519195	-0.0814561	-0.0564903	-0.0880987	0	0	0	0	-0.0785661	-0.0847429	0
8	0	-0.0592905	0	0	-0.0452118	-0.0635752	-0.067943	0	-0.0702946	0	-0.0393041	0	-0.0747889	0	-0.0732789	0	0	-0.0445631	-0.0737419	0
9	0	0	0	0	-0.0624969	0	-0.0832207	0	-0.0326797	-0.0357895	-0.066264	-0.0755669	-0.041384	0	-0.0816353	0	0	-0.0646501	-0.0570831	0
10	-0.0392626	-0.0675823	0	0	-0.0701687	-0.0807751	0	-0.0818966	0	0	-0.0412892	0	0	0	-0.047986	0	-0.0758628	-0.0324311	-0.060095	0
11	0	0	-0.0451518	-0.0552505	-0.0680668	0	-0.0839899	-0.0779031	-0.0809139	0	0	-0.0736184	0	0	-0.0832689	-0.06487	0	0	-0.0528839	0
12	0	-0.0460657	-0.0761098	-0.0568067	-0.0500266	-0.0871661	0	0	-0.0538853	-0.0819955	0	0	-0.0335092	0	-0.0737048	-0.0655836	0	0	0	0
13	0	-0.0535338	-0.0897075	0	0	-0.032198	0	0	-0.0695896	0	-0.042131	0	-0.0518658	0	-0.0372943	-0.0630888	-0.0716709	-0.0435582	0	0
14	0	0	0	-0.0598397	-0.0850115	-0.0855812	-0.0792438	-0.0736663	-0.0757593	0	0	0	-0.0850762	0	-0.054374	0	0	0	-0.0535587	-0.0703638
15	-0.0340035	0	-0.0514459	0	-0.0716693	-0.0824207	-0.0725266	0	-0.0761628	0	0	-0.0454131	0	0	-0.0353765	0	0	-0.0571153	0	-0.0700241
16	0	0	0	0	0	-0.0746708	0	0	-0.083017	-0.0698231	-0.0891192	-0.0665104	-0.0487873	-0.0864776	-0.0477326	-0.0666232	0	-0.0594035	0	0
17	-0.0821941	-0.0752925	0	-0.0343621	0	-0.0684766	-0.085495	0	0	-0.0402691	0	-0.07446	-0.070748	0	-0.0803919	0	0	0	0	-0.089675
18	0	-0.0412686	0	0	-0.0447582	-0.0564135	0	0	0	0	-0.0468043	-0.0563132	-0.0783002	-0.0455555	-0.0565956	0	-0.0865008	0	0	-0.0805611
19	-0.067826	-0.0759063	-0.0581095	-0.0650445	0	0	-0.0537209	-0.0631432	-0.0353826	-0.0659379	-0.0354019	0	0	0	0	0	-0.0419488	0	0	0
20	0	0	-0.0779499	0	-0.073367	0	-0.0502324	-0.0311268	0	0	-0.0311501	-0.0715647	0	0	-0.0583198	0	-0.0787925	-0.0331158	0	-0.0389735

[truncated: 2 more sheets: wVE - wVE, wVS - wVS]
