# Supplementary material for: Uncertainty estimation with prediction-error circuits
Source: Nat Commun. 2025 Mar 28;16:3036. doi: 10.1038/s41467-025-58311-6 (PMC11953419; doi:10.1038/s41467-025-58311-6)
Supplement: Supplementary file 7 — Supplementary Data 5 [file 41467_2025_58311_MOESM7_ESM.xlsx]

## Sheet: Blatt 1 - Gain factors
Gain factors
PC neuron number	gain factors for nPE neurons	gain factors for pPE neurons
1	1	3.78394
2	1	1.37179
3	1	1.59389
4	1	3.41891
5	1	1.01389
6	1	5.14899
7	1	1.8302
8	1	0.91742
9	1	1.67381
10	1	2.21589
11	1	1.16113
12	1	0.971712
13	1	5.01612
14	1	2.35407
15	1	1.00732
16	1.62708	1
17	1	1.08839
18	1	2.44063
19	1	1.0199
20	1	1.95174
21	1	3.94236
22	1	0.897482
23	1	1.35391
24	1	1.48782
25	1	4.28885
26	1	2.1011
27	1	1.39693
28	1	1.17259
29	1	1.35903
30	1	1.55282
31	1	1.83075
32	1	1.81754
33	1	0.905086
34	1	1.95487
35	1	1.6627
36	1	2.28995
37	1	1.5748
38	1	1.10521
39	1	1.00629
40	1	0.902458
41	1	2.64729
42	1	1.08824
43	1	7.54507
44	1	1.0079
45	2.59034	1
46	1	0.777403
47	12.1277	1
48	0.611543	1
49	1.1869	1
50	1.24406	1
51	1	1
52	10.5377	1
53	7.44258	1
54	1.86778	1
55	1.17584	1
56	1.49297	1
57	1	1
58	1.30197	1
59	1.13771	1
60	4.50191	1
61	1.80921	1
62	3.58136	1
63	0.965396	1
64	0.94386	1
65	4.02999	1
66	1.9174	1
67	1	1
68	2.22777	1
69	1.27812	1
70	0.606477	1
71	2.18758	1
72	1.13568	1
73	1.70868	1
74	0.866547	1
75	0.920037	1
76	2.44791	1
77	4.89214	1
78	1.27706	1
79	6.7353	1
80	2.02647	1
81	3432	1
82	1.53558	1
83	1.43107	1
84	1.74023	1
85	1	2.94014
86	0.631168	1
87	1.34722	1
88	2.89312	1
89	1.07727	1
90	1	2.32911
91	2.35635	1
92	0.756124	1
93	1.65642	1
94	1	1.95516
95	1	13.0928
96	0.923152	1
97	1.43506	1
98	1.87036	1
99	2.21484	1
100	6.97571	1
101	0.946924	1
102	1	4.4051
103	1	2.96749
104	1	6.48248
105	1	3.30408
106	1	1.84008
107	1	1.66646
108	7.35503	1
109	1.30552	1
110	1	18.3382
111	1.65065	1
112	1	1
113	1.06613	1
114	0.809598	1
115	1	2.53343
116	1	3.6773
117	1	1.57999
118	1.86844	1
119	1.06386	1
120	1.75884	1
121	1.71526	1
122	1	1
123	1	1.84436
124	1	3.16435
125	1.38965	1
126	2.84931	1
127	8.1297	1
128	1	1
129	1	2.45044
130	1	1.9684
131	3.60786	1
132	2.14649	1
133	1	2.84728
134	3.76425	1
135	1	1
136	1	2.20571
137	1	3.16609
138	2.58409	1
139	1	1.38841
140	1.60633	1
